# Supplementary material for: CD247, a Potential T Cell–Derived Disease Severity and Prognostic Biomarker in Patients With Idiopathic Pulmonary Fibrosis
Source: Front Immunol. 2021 Nov 22;12:762594. doi: 10.3389/fimmu.2021.762594 (PMC8645971; doi:10.3389/fimmu.2021.762594)
Supplement: Supplementary Material 1 — The all significantly correlations with FVC% predicted and Dlco% predicted in the GSE38958, GSE132607, and GSE93606 datasets. [file DataSheet_1.xlsx]

## Sheet: Sheet1
GSE38958						GSE132607						GSE93606
Dlco% predicted			FVC% predicted			Dlco% predicted			FVC% predicted			Dlco% predicted			FVC% predicted
Genes	r	P value	Genes	r	P value	Genes	r	P value	Genes	r	P value	Genes	r	P value	Genes	r	P value
A1BG	-0.414643	0.000988152	A1BG	-0.350212	0.00608574	A2ML1	-0.253106	0.0295707	ABCC4	0.304333	0.0088512	AADAT	-0.340664	0.0101949	AADAT	-0.378385	0.00370543
A2ML1	-0.372947	0.00333824	A4GNT	-0.267641	0.0386959	AAK1	-0.349567	0.00226695	ABRA	0.237201	0.0433213	AASDHPPT	0.270413	0.0438346	AASDHPPT	0.358381	0.00619379
A4GALT	-0.307029	0.0170257	AACS	-0.278373	0.0312653	ABCA1	-0.232619	0.0461034	ACAD10	0.287153	0.0137701	AASS	0.351487	0.00790015	ABCA5	0.377553	0.00378794
A4GNT	-0.300314	0.019733	AADAC	-0.312181	0.0151699	ABCA3	0.300506	0.00928265	ACAD9	0.266057	0.0228982	ABCA5	0.265355	0.0480934	ABCA8	-0.289773	0.028785
AACS	-0.295324	0.021975	AAMP	0.356782	0.00513857	ABCC12	-0.312499	0.00671409	ACP1	0.231868	0.0483954	ABCA8	-0.273397	0.0414709	ABCC13	-0.362801	0.00554411
AAK1	0.48478	8.66e-05	AAR2	0.273918	0.0341907	ABCC13	-0.281472	0.0151227	ACSL4	-0.259146	0.0268356	ABHD6	0.274397	0.0407019	ABCC3	-0.337378	0.0102747
AANAT	-0.436835	0.000483726	AASDH	0.329349	0.010182	ABCC4	0.240124	0.0393308	ACTR2	-0.339658	0.00328329	ACAA2	0.315457	0.0178729	ABCD1	-0.344504	0.00868555
AASDH	0.291919	0.0236253	ABCA13	-0.300337	0.0197231	ABCG4	-0.281247	0.0152072	ADAM3A	-0.323435	0.00525157	ACMSD	-0.35882	0.00661401	ABCG2	-0.283292	0.0327299
AATF	0.313564	0.0147022	ABCA3	-0.385128	0.00237694	ABHD10	0.232031	0.0466723	ADAMTS16	-0.233769	0.0465334	ACPL2	-0.304475	0.0225153	ABHD13	0.365582	0.00516682
ABAT	-0.364509	0.00419251	ABCA4	-0.328026	0.0105078	ABHD17A	0.238827	0.0404379	ADAMTS17	0.393594	0.000571064	ACTA2	-0.275636	0.0397665	ABLIM3	-0.342253	0.00916269
ABCA12	-0.379073	0.0028186	ABCA8	-0.364813	0.00415863	ACAD9	0.273431	0.0184129	ADGRA3	0.256235	0.0286579	ACTR3	0.284848	0.0333515	ACAA2	0.268682	0.0432908
ABCA13	-0.392518	0.00192222	ABCB6	-0.320415	0.0125638	ACAN	-0.250547	0.0313134	ADRA2A	0.275074	0.0185077	ACTR3B	0.297157	0.026144	ACADSB	0.35494	0.00674467
ABCA3	-0.315896	0.0139417	ABCB7	0.303599	0.0183662	ACOT1 /// ACOT2	0.321232	0.00525995	AFAP1	0.24758	0.0347027	ACVR1C	0.264129	0.0491751	ACAT1	0.287724	0.029987
ABCA4	-0.45942	0.000222057	ABCB9	-0.279116	0.0307986	ACTC1	-0.246988	0.033881	AFAP1L2	0.244283	0.0372692	ACVR2A	0.372692	0.00467293	ACBD5	0.318549	0.0157356
ABCA5	0.282593	0.0286906	ABCC11	-0.283213	0.0283275	ACTL7B	-0.267604	0.0211644	AFF1	-0.302846	0.00920558	ADAM2	-0.270513	0.0437536	ACCN5	-0.495559	8.87e-05
ABCA8	-0.263499	0.0419293	ABCC12	-0.3437	0.00717248	ACTR2	-0.403599	0.00036283	AFG3L2	0.235511	0.0448787	ADAM33	-0.292259	0.0288372	ACER2	-0.311133	0.018485
ABCA9	-0.272383	0.0352501	ABCC13	-0.373705	0.00326965	ADAM11	-0.23118	0.0475057	AGL	-0.259284	0.0267518	ADAM3A	-0.303646	0.0229039	ACOT12	-0.3213	0.0148089
ABCB1	0.441284	0.000416711	ABCC2	-0.366644	0.00395978	ADGRF4	-0.234846	0.0439995	AIG1	0.246669	0.0353965	ADAT3	-0.306508	0.0215865	ACTN1	-0.297952	0.0243827
ABCB11	-0.350113	0.00610114	ABCC8	-0.333568	0.00920041	ADGRG5	0.268966	0.0204918	AIM1L	-0.293817	0.0116357	ADIPOR1	-0.360815	0.00629736	ACTR1B	0.325392	0.0135169
ABCB5	-0.357053	0.00510235	ABCC9	-0.368939	0.00372259	ADHFE1	0.281006	0.0152986	AK5	0.240265	0.0406101	ADSS	0.2733	0.0415459	ACTR3	0.410404	0.00152027
ABCB6	-0.48977	7.14e-05	ABCE1	0.325559	0.0111397	ADRA1D	-0.251991	0.0303195	AKNAD1	0.272434	0.0197113	AEBP2	0.343997	0.00943345	ACTR6	0.388352	0.00283431
ABCB9	-0.387601	0.00221511	ABCF1	0.35563	0.00529453	ADRA2A	0.25877	0.0260012	AKR1B1	0.262393	0.0249197	AFAP1	-0.295754	0.0268929	ACVR1C	0.275878	0.0377845
ABCC11	-0.376342	0.00304065	ABCF3	0.353976	0.00552589	ADRB3	-0.346815	0.00246846	ALLC	-0.245253	0.0364984	AFF1	-0.319541	0.0163683	ACVR2A	0.273341	0.0396552
ABCC12	-0.487023	7.94e-05	ABCG4	-0.271862	0.0356154	ADSL	0.233688	0.0450838	ALPK2	-0.232999	0.04728	AGPAT4	0.344965	0.00922194	ACY3	-0.286017	0.0310196
ABCC13	-0.333697	0.00917178	ABCG8	-0.305559	0.0175894	AES	0.277685	0.0166032	ALX3	0.244471	0.0371193	AGPS	0.446893	0.00055487	ADAM2	-0.331948	0.011649
ABCC2	-0.255946	0.0483984	ABHD1	-0.275928	0.0328439	AFG3L2	0.253907	0.029042	AMELY	-0.260293	0.0261451	AHR	0.305905	0.0218583	ADD3	0.309082	0.0193137
ABCC5	0.306305	0.0173015	ABHD10	0.418051	0.000888272	AHSP	-0.252348	0.0300785	ANGPT4	-0.259298	0.0267432	AHSG	-0.295796	0.0268705	ADH4	-0.274304	0.0389361
ABCC8	-0.456313	0.00024796	ABHD16B	-0.300313	0.0197336	AICDA	-0.244968	0.0354147	ANKH	0.281315	0.0159096	AIG1	-0.276706	0.0389728	ADIPOR1	-0.394087	0.00242011
ABCC9	-0.3891	0.00212183	ABHD18	0.254625	0.0496088	AKR1B1	0.240941	0.0386462	ANKRD22	-0.234605	0.0457337	AJAP1	0.336528	0.011213	ADRB3	-0.27882	0.0357063
ABCE1	0.375865	0.003081	ABHD3	0.266031	0.0399271	ALAS2	-0.271172	0.0194408	ANKRD29	0.243867	0.0376042	AK1	-0.284102	0.0338363	ADRM1	-0.336976	0.0103714
ABCF3	0.342004	0.00748185	ABI3	0.25691	0.0475294	ALCAM	-0.266696	0.0216234	ANKRD45	-0.252172	0.031375	AK3	0.300855	0.0242532	AEBP2	0.43496	0.00072184
ABCG2	-0.302758	0.018708	ABI3BP	-0.320857	0.0124356	ALG8	0.231677	0.0470171	ANLN	-0.246279	0.0356973	AK5	0.28041	0.0363252	AFF1	-0.284016	0.0322682
ABCG4	-0.378647	0.00285225	ABLIM2	-0.339289	0.00800156	ALLC	-0.318839	0.00562769	ANTXR2	-0.281129	0.0159822	AKAP11	0.370342	0.00496131	AFF2	-0.294412	0.0262128
ABCG5	-0.421217	0.000803741	ABO	-0.289202	0.025016	ALOX12	0.243722	0.0363896	ANXA9	0.283223	0.0151808	ALG10	0.347575	0.00867165	AGL	0.272165	0.0405485
ABCG8	-0.348928	0.00628778	ABRACL	0.361144	0.00458368	ALPP	-0.253994	0.0289849	AP3S1	-0.243657	0.0377745	ALG10B	0.295237	0.0271735	AGPAT1	-0.301437	0.0226869
ABHD1	-0.380317	0.00272235	ABRAXAS1	0.340681	0.00773121	AMBN	-0.304347	0.00837965	AP5S1	0.242684	0.0385703	ALG11	0.289561	0.0304173	AK1	-0.261345	0.0495681
ABHD10	0.34668	0.00665568	ABRAXAS2	0.269518	0.0372996	AMELX	-0.263399	0.0233615	APEX1	0.279272	0.0167234	ALOX15	0.291906	0.0290401	AK5	0.362351	0.00560749
ABHD14A	-0.356131	0.00522625	ABT1	0.392524	0.00192188	AMER3	-0.233311	0.045441	APOA4	-0.231779	0.0484846	AMIGO1	0.279466	0.0369856	AKAP1	0.289963	0.0286761
ABHD16B	-0.425692	0.000696636	ABTB2	-0.26243	0.0427989	AMOT	0.24739	0.0335821	APOL6	-0.242505	0.0387182	AMOTL2	0.326076	0.0141855	AKT3	0.342636	0.00908002
ABHD17A	-0.366514	0.00397363	ACAD10	0.287272	0.0260457	ANKLE1	0.247543	0.0334696	APOO	0.235113	0.0452525	ANAPC7	0.310377	0.0199078	ALAS1	-0.322548	0.014404
ABHD18	0.313753	0.0146391	ACAD11	0.294304	0.0224586	ANKRD20A5P	0.252083	0.0302572	APP	0.257447	0.0278869	ANK3	0.307225	0.0212667	ALDOC	0.271415	0.0411263
ABHD8	-0.355408	0.00532507	ACADL	-0.273977	0.0341505	ANKRD45	-0.314677	0.0063218	APTX	0.256149	0.0287131	ANKRD29	-0.30797	0.0209386	ALG10B	0.26122	0.0496807
ABI2	0.378193	0.00288851	ACADM	0.313311	0.0147867	ANTXR2	-0.254309	0.0287796	ARFRP1	0.251743	0.031674	ANKRD36	0.279608	0.0368852	ALLC	-0.269572	0.0425765
ABI3BP	-0.345163	0.00691457	ACADS	-0.265159	0.0406077	ANXA8 /// ANXA8L1 /// LINC00842	-0.249428	0.0321024	ARG1	-0.311589	0.0072873	ANKRD36B	0.303005	0.0232078	ALOX12	-0.360235	0.00591356
ABLIM2	-0.449726	0.000312233	ACAN	-0.261175	0.043839	AP5B1	-0.232712	0.046014	ARG2	0.300955	0.00967412	ANKRD36BP1	0.287571	0.0316287	ALPI	-0.291907	0.027577
ABO	-0.348934	0.00628682	ACAT2	0.398602	0.00160797	APELA	0.30484	0.00826943	ARHGAP11B /// LOC100288637	0.239076	0.0416449	ANKRD46	0.281161	0.0358073	ALPL	-0.367768	0.00488624
ABRACL	0.279773	0.0303905	ACE	-0.30341	0.0184425	APOC2 /// APOC4-APOC2	-0.274128	0.0181052	ARHGAP22	0.280031	0.0164171	ANLN	-0.292398	0.0287576	ALS2CR12	-0.304521	0.0212708
ABRAXAS1	0.266396	0.0396452	ACER1	-0.289949	0.0246271	APOO	0.252847	0.0297432	ARHGAP42	-0.236316	0.0441314	ANXA13	-0.274064	0.0409568	AMFR	-0.404658	0.00179543
ABTB2	-0.432695	0.000554736	ACHE	-0.335467	0.0087862	AQP7	-0.310351	0.00712198	ARID4A	-0.246904	0.0352165	ANXA2P1	0.352658	0.00768125	AMIGO1	0.389785	0.00272529
ACACA	0.26167	0.0434264	ACKR2	-0.301833	0.0190906	AQP8	-0.29203	0.011581	ARPC2	-0.281463	0.0158524	ANXA5	0.274858	0.0403516	AMOT	0.287161	0.0303242
ACAD11	0.340381	0.00778879	ACOT7	-0.319776	0.0127513	ARG2	0.242282	0.037544	ARPIN	0.259407	0.0266776	ANXA6	0.286361	0.032385	ANGEL2	0.276887	0.0370609
ACAD9	0.26183	0.0432934	ACOT9	0.41465	0.00098793	ARHGAP11B /// LOC100288637	0.24258	0.0373021	ATF7	-0.231265	0.0489991	AOAH	0.311457	0.0194594	ANGPTL5	-0.265782	0.0456888
ACADL	-0.288563	0.0253532	ACOX2	-0.299641	0.0200235	ARHGAP24	-0.251401	0.0307229	ATF7IP	-0.243274	0.0380857	AP1S2	0.300411	0.0244738	ANK3	0.359205	0.00606781
ACADM	0.308838	0.016353	ACOXL	-0.272893	0.0348948	ARHGAP35	-0.22934	0.0493499	ATP2C2	-0.239251	0.041491	AP3M1	0.275369	0.0399669	ANKLE2	0.295576	0.0255986
ACADS	-0.430702	0.00059219	ACP4	-0.257659	0.0468636	ARL16	0.231052	0.0476319	ATP5G2	0.261266	0.0255711	APEX1	0.281919	0.0352903	ANKRD10	0.295439	0.0256702
ACADSB	0.395146	0.00178029	ACSBG1	-0.315684	0.0140094	ARMC5	0.23116	0.0475251	ATXN10	0.238676	0.0419977	APTX	0.322712	0.0152756	ANKRD12	0.325582	0.0134594
ACAN	-0.510118	3.13e-05	ACSF2	0.318274	0.0132012	ARMCX6	0.244337	0.0359057	ATXN7	-0.244416	0.0371631	ARAP2	0.351481	0.00790142	ANKRD18A	0.356377	0.00650963
ACAT2	0.442304	0.000402582	ACSM2B	-0.291833	0.0236685	ARTN	-0.249396	0.0321254	BABAM1	0.248511	0.0340049	ARHGAP20	-0.271716	0.0427895	ANKRD18B	0.361617	0.00571208
ACBD6	0.415998	0.000947304	ACSS3	-0.448876	0.000321544	ASCL4	-0.286962	0.0131793	BAGE /// BAGE2	-0.245391	0.0363896	ARHGAP24	-0.375788	0.00431546	ANKRD26	0.265663	0.0457899
ACE	-0.336319	0.00860568	ACTA1	-0.328174	0.0104709	ATF7	-0.347675	0.00240382	BARHL2	-0.262679	0.0247567	ARHGAP39	-0.356709	0.00696398	ANKRD36	0.30058	0.0230942
ACE2	-0.401877	0.00145868	ACTL6B	-0.335362	0.00880866	ATL1	0.237413	0.0416748	BBOF1	0.231932	0.0483321	ARHGAP42	-0.390661	0.00291292	ANKRD36B	0.361638	0.00570896
ACER1	-0.387183	0.00224174	ACTL8	-0.313148	0.0148415	ATP10A	0.258424	0.0262083	BDNF	0.259178	0.0268162	ARHGAP5	0.339084	0.0105739	ANKRD46	0.310837	0.0186027
ACHE	-0.462711	0.000197338	ACTL9	-0.276032	0.0327751	ATP2C2	-0.260178	0.0251727	BET1L	0.253921	0.0301798	ARHGEF5	0.406727	0.00186644	ANKRD62	-0.315721	0.0167397
ACKR2	-0.326224	0.0109664	ACTN3	-0.413139	0.00103538	ATP5G2	0.249805	0.0318349	BMP6	0.230359	0.0499167	ARHGEF6	0.43273	0.000865666	ANLN	-0.423822	0.00101899
ACMSD	-0.376292	0.00304479	ACTRT2	-0.265291	0.040504	ATP6V1G2-DDX39B /// DDX39B	0.267455	0.0212393	BOD1L1	-0.330369	0.00430944	ARID1A	-0.326068	0.0141878	ANO6	-0.347932	0.00800043
ACOT11	-0.376877	0.00299599	ACTRT3	-0.34668	0.00665574	ATR	0.283208	0.014483	BPIFB6	-0.237879	0.0427085	ARL1	0.272471	0.0421928	ANXA10	-0.430581	0.000827772
ACOT12	-0.383867	0.00246346	ACVR2A	0.360253	0.00469253	ATXN7L1	-0.252789	0.0297819	C10orf2	0.249729	0.0331103	ARL4D	-0.341726	0.00994673	ANXA13	-0.349842	0.00763951
ACOT7	-0.431337	0.000580014	ACVRL1	-0.335776	0.00872054	ATXN7L3	-0.230162	0.0485196	C11orf45	0.268474	0.0216421	ARL5A	0.328832	0.0133425	ANXA6	0.299543	0.0235955
ACOX2	-0.515909	2.46e-05	ACY3	-0.260176	0.0446813	AURKA /// AURKAPS1 /// RAB3GAP2	0.247667	0.0333777	C11orf74	0.246162	0.0357881	ARNTL2	0.313153	0.0187727	AP1AR	0.407591	0.00164984
ACOXL	-0.30445	0.0180252	ADA	0.296556	0.0214022	AZGP1	-0.231574	0.0471183	C17orf89	0.293211	0.0118174	ARPP19	0.312336	0.0191011	AP1S2	0.332781	0.0114283
ACP4	-0.442692	0.000397328	ADA2	0.388734	0.0021443	B4GALNT2	-0.239698	0.0396911	C18orf25	-0.317988	0.00611504	ARRB1	0.265668	0.0478207	AP2M1	-0.377468	0.00379644
ACRV1	-0.381666	0.00262124	ADAD2	-0.368896	0.00372689	B4GALT7	0.325754	0.00462252	C18orf32 /// RPL17-C18orf32	-0.236414	0.0440411	ARRB2	-0.27202	0.042548	AP3M2	0.275486	0.0380689
ACSBG1	-0.380672	0.0026954	ADAM11	-0.338689	0.00812051	BAGE /// BAGE2	-0.265117	0.0224413	C1GALT1	-0.238923	0.0417795	ASB7	-0.264272	0.0490486	APBB1	0.408648	0.00160005
ACSBG2	-0.325686	0.0111064	ADAM12	-0.313582	0.0146961	BBS1	-0.240941	0.038646	C1orf168	-0.251153	0.032089	ASB9	-0.322135	0.0154695	APP	-0.263416	0.0477255
ACSF2	0.301896	0.0190642	ADAM2	-0.34077	0.00771431	BCL2L14	-0.253819	0.0290997	C1orf198	0.252388	0.0312255	ASCC3	0.272698	0.0420145	APTX	0.394093	0.00241969
ACSL3	0.345561	0.00684574	ADAM33	-0.365171	0.00411905	BEND3	-0.265242	0.0223756	C22orf29	0.260402	0.0260802	ASMT	-0.352287	0.0077501	AQP10	-0.412888	0.00141348
ACSM2B	-0.354314	0.00547799	ADAMTS12	-0.287951	0.0256796	BEND7	-0.235923	0.0430117	C2orf40	0.283977	0.0149012	ASRGL1	0.268066	0.0457711	AQP7P1	-0.296658	0.0250386
ACSM5	-0.488072	7.63e-05	ADAMTS13	-0.357227	0.00507938	BFSP1	0.241093	0.0385199	C3orf62	-0.240289	0.0405896	ATAD1	0.27041	0.043837	ARAP2	0.414565	0.00134522
ACSS3	-0.411999	0.0010725	ADAMTS17	-0.355897	0.0052581	BIN1	0.234549	0.0442754	C5AR1	-0.242934	0.0383643	ATM	0.333763	0.0119416	ARF1	-0.269528	0.0426114
ACTA1	-0.480611	0.000101658	ADAMTS19	-0.294938	0.0221567	BLID	-0.316189	0.00606136	C6orf106	-0.23736	0.043177	ATP10A	0.302991	0.0232146	ARGLU1	0.325135	0.0135951
ACTB	0.262237	0.0429575	ADAMTS2	-0.414188	0.00100223	BLMH	0.232205	0.0465034	C6orf222	-0.35709	0.00192705	ATP11C	0.268922	0.0450564	ARHGAP18	-0.262761	0.0483021
ACTC1	-0.344912	0.00695817	ADAMTS3	-0.275596	0.0330633	BLOC1S4	0.278681	0.0162019	C6orf89	-0.272247	0.0197993	ATP5A1	0.286636	0.0322119	ARHGAP21	-0.293523	0.0266904
ACTG2	-0.404854	0.00133384	ADAMTS4	-0.353021	0.00566356	BMP6	0.255007	0.0283295	C9orf72	-0.235807	0.0446029	ATP5G2	0.301312	0.0240277	ARHGAP24	-0.262671	0.0483818
ACTL6A	0.255147	0.049128	ADAMTS6	-0.258287	0.0463114	BMS1	0.283798	0.014271	CABP1	-0.235525	0.0448657	ATP6V0D2	-0.30745	0.0211668	ARHGAP26	-0.262014	0.0489663
ACTL6B	-0.430088	0.00060418	ADAMTS7	-0.304784	0.017893	BNIPL	-0.238688	0.040558	CABYR	0.239979	0.0408572	ATP8A1	0.343326	0.00958272	ARHGAP42	-0.270103	0.0421545
ACTL7A	-0.411631	0.00108475	ADAMTS9	-0.2909	0.0241388	BOD1	0.293968	0.0110159	CACNA1S	-0.230853	0.0494152	ATP9B	0.266926	0.0467362	ARHGAP5	0.343055	0.00899011
ACTL7B	-0.374169	0.00322823	ADAMTSL1	-0.349032	0.0062712	BOD1L1	-0.27127	0.0193954	CAMSAP1	0.235388	0.0449942	ATXN3	0.372656	0.00467713	ARHGAP6	-0.411057	0.00149151
ACTL8	-0.460313	0.00021508	ADAMTSL3	-0.324207	0.0114997	BORCS7 /// BORCS7-ASMT	0.259689	0.0254582	CARMN	-0.267059	0.0223701	ATXN3L	-0.267044	0.0466358	ARHGEF12	-0.372939	0.0042752
ACTL9	-0.365858	0.00404411	ADAMTSL5	-0.385053	0.002382	BSN	-0.273487	0.0183879	CASC4	-0.236792	0.0436934	ATXN7L3B	0.316035	0.017653	ARHGEF2	-0.289746	0.0288008
ACTN2	-0.454905	0.000260586	ADARB2	-0.349933	0.00612913	BTBD2	-0.323842	0.00488311	CASC5	-0.262916	0.0246223	AURKA	-0.266947	0.0467179	ARHGEF26	-0.315078	0.0169756
ACTN3	-0.460353	0.000214779	ADCY1	-0.312982	0.0148973	BTBD6	0.262418	0.0239011	CAV1	0.230759	0.0495105	AZI1	-0.393138	0.00272359	ARHGEF38	-0.281575	0.0338473
ACTR6	0.27525	0.0332931	ADCY2	-0.280992	0.0296457	BTN2A3P	-0.229698	0.0489865	CAV2	0.257211	0.0280359	B3GAT3	-0.268057	0.0457783	ARHGEF5	0.271533	0.0410353
ACTRT2	-0.405543	0.00130638	ADCY3	-0.412589	0.00105314	BUD13	0.254049	0.0289495	CCDC125	-0.275514	0.0183135	B3GNT1	-0.266694	0.0469351	ARHGEF6	0.2786	0.0358582
ACTRT3	-0.374532	0.00319624	ADCY6	-0.286755	0.0263272	C10orf54 /// ZNF664	0.260101	0.0252177	CCDC142 /// MRPL53	0.273551	0.0191944	B4GALT6	0.36076	0.00630587	ARHGEF9	0.390408	0.00267908
ACVR2A	0.436555	0.000488255	ADCY8	-0.351263	0.00592466	C11orf42	-0.247569	0.0334502	CCDC186	-0.262589	0.0248079	B9D2	-0.347637	0.00865889	ARID1A	-0.301238	0.022781
ACVRL1	-0.445249	0.000364218	ADCYAP1	-0.381774	0.00261334	C11orf95	0.297114	0.0101496	CCDC42	-0.238224	0.0423991	BACE1	0.27097	0.0433856	ARL1	0.332153	0.0115943
ACY3	-0.461728	0.000204444	ADCYAP1R1	-0.268092	0.0383562	C12orf45	0.228745	0.0499591	CCNE2	-0.287718	0.013577	BAG1	-0.360449	0.00635444	ARL5A	0.323404	0.0141321
ADAD1	-0.470094	0.000150767	ADGRA1	-0.308333	0.0165383	C12orf75	0.258048	0.0264349	CD200R1	0.305784	0.00851685	BDKRB1	-0.267398	0.0463348	ARMC3	-0.308067	0.0197356
ADAD2	-0.529185	1.38e-05	ADGRA2	-0.316304	0.013812	C14orf169	0.260751	0.0248421	CD244	0.270671	0.0205518	BEST2	-0.334683	0.0116949	ARMC8	0.327348	0.0129344
ADAM11	-0.401946	0.00145567	ADGRA3	-0.360307	0.00468587	C15orf32	-0.323227	0.00496965	CD300C	0.248231	0.0342137	BEST3	-0.399671	0.00227556	ARNT	-0.337236	0.0103088
ADAM18	-0.280268	0.0300865	ADGRB1	-0.292901	0.023139	C16orf96	-0.274778	0.0178223	CD79B	0.298769	0.0102417	BET1L	0.28432	0.0336941	ARPC5	0.294863	0.0259735
ADAM22	0.271362	0.0359691	ADGRD2	-0.365119	0.00412477	C17orf82	-0.243068	0.0369098	CD9	0.287183	0.0137597	BEX1	-0.271518	0.0429467	ARPP19	0.299889	0.0234277
ADAM30	-0.26075	0.0441954	ADGRE1	0.263101	0.042251	C17orf89	0.265159	0.0224196	CDK4	0.261218	0.0255995	BMPR1A	-0.275174	0.0401133	ARRB2	-0.344062	0.00877743
ADAM33	-0.455684	0.000253526	ADGRF1	-0.307432	0.0168737	C18orf32 /// RPL17 /// RPL17-C18orf32	0.232225	0.0464838	CELP	-0.304609	0.00878669	BMPR1B	-0.270371	0.0438684	ARRDC4	-0.332975	0.0113776
ADAM7	-0.266248	0.0397594	ADGRF3	-0.274545	0.0337657	C1orf105	-0.271455	0.0193094	CENPV	0.277652	0.0173934	BNIPL	-0.297609	0.0259064	ARSB	-0.290972	0.0281011
ADAM9	-0.262879	0.0424319	ADGRF4	-0.287444	0.0259527	C1orf50	0.234869	0.0439788	CEP44	-0.239303	0.0414452	BRD4	-0.32832	0.0134958	ASAP2	-0.366063	0.00510383
ADAMDEC1	-0.358772	0.00487848	ADGRG2	-0.340183	0.00782698	C1orf54	0.242939	0.0370134	CEP97	-0.353388	0.00216333	BRD7P3	0.272736	0.0419847	ASB12	-0.442085	0.000575379
ADAMTS12	-0.398905	0.00159361	ADGRL2	-0.369217	0.00369464	C20orf173	-0.306588	0.00788919	CERS4	0.260563	0.0259846	BRP44	-0.304897	0.0223196	ASB9	-0.38638	0.00299058
ADAMTS13	-0.404179	0.00136126	ADGRL3	-0.255559	0.0487501	C22orf42	-0.241182	0.0384456	CFAP161	0.284775	0.0146097	BRSK1	-0.284983	0.0332643	ASCC2	-0.299713	0.023513
ADAMTS15	-0.340936	0.00768275	ADH4	-0.275309	0.033254	C2orf42	0.23489	0.0439596	CFHR3	0.253433	0.0305094	BSND	-0.358803	0.00661668	ASCL1	-0.28866	0.029433
ADAMTS17	-0.364017	0.00424782	ADH6	-0.311427	0.01543	C2orf47 /// C2orf69	-0.229168	0.0495258	CHD1L	0.237961	0.0426351	BTAF1	0.298177	0.0256102	ASCL2	0.323495	0.0141032
ADAMTS18	-0.427073	0.000666288	ADIPOQ	-0.322276	0.0120315	C4orf45	-0.290028	0.0121909	CHL1	0.236437	0.0440194	BTC	-0.272766	0.0419619	ASCL4	-0.322063	0.0145603
ADAMTS19	-0.437644	0.000470853	ADM2	-0.279214	0.0307378	C4orf47	-0.240589	0.0389393	CIAPIN1	0.242365	0.0388344	BTNL9	-0.366402	0.00548019	ASNS	0.291829	0.0276201
ADAMTS2	-0.492811	6.33e-05	ADORA1	-0.300768	0.0195394	C5AR1	-0.234498	0.0443237	CIR1	-0.281871	0.0156945	BUB3	0.296593	0.0264431	ASPA	-0.298507	0.0241057
ADAMTS20	-0.333249	0.00927184	ADORA2A	-0.321936	0.0121274	C6orf222	-0.312521	0.00671014	CLDN23	0.248704	0.0338621	C10orf111	0.323622	0.0149739	ASZ1	-0.2804	0.0346298
ADAMTS3	-0.373921	0.00325032	ADORA2B	-0.273037	0.0347953	C8orf86	-0.312332	0.00674512	CLEC2B	-0.249114	0.0335597	C10orf137	0.291493	0.0292789	ATAD1	0.376551	0.00388939
ADAMTS4	-0.489045	7.34e-05	ADORA3	-0.357482	0.00504572	C9orf131	-0.257322	0.0268772	CLK4	-0.257207	0.0280387	C10orf58	0.270537	0.0437345	ATG3	0.308727	0.0194604
ADAMTS7	-0.432313	0.000561752	ADPRHL1	-0.373412	0.00329602	CA1	-0.251545	0.0306242	CLPTM1L	0.28218	0.0155758	C10orf72	0.311703	0.0193586	ATG4A	-0.353035	0.00706772
ADAMTS8	-0.388804	0.00214	ADRA1A	-0.254417	0.0498024	CAB39L	0.232051	0.0466524	CLUAP1	0.234134	0.046183	C10orf76	0.269943	0.0442169	ATG4C	0.288649	0.0294394
ADAMTS9	-0.451766	0.000290869	ADRA1D	-0.32354	0.0116812	CABP1	-0.264453	0.0227933	CLYBL	0.241794	0.0393108	C10orf81	0.369316	0.00509208	ATG5	0.36056	0.00586565
ADAMTSL1	-0.352727	0.00570649	ADRA2B	-0.299137	0.0202435	CACNA2D4	0.243279	0.0367409	CNN3	0.247808	0.0345308	C10orf96	-0.304996	0.022274	ATG9A	-0.289651	0.0288557
ADAMTSL3	-0.413579	0.00102136	ADRA2C	-0.302909	0.0186463	CACNG7	-0.280704	0.0154134	CNOT11	0.278488	0.0170448	C11orf70	-0.298682	0.0253497	ATL2	0.3681	0.00484478
ADAMTSL4	-0.258523	0.0461045	ADSL	0.345978	0.00677441	CALD1	0.258872	0.0259404	CNTN2	-0.289703	0.0129164	C11orf83	-0.343534	0.00953632	ATM	0.401044	0.00199056
ADAMTSL5	-0.448912	0.00032115	AFAP1	-0.255306	0.0489815	CAMK2A	-0.293512	0.0111467	COL4A3BP	-0.235958	0.0444625	C12orf39	-0.270385	0.0438572	ATP10A	0.356011	0.00656868
ADAR	0.327915	0.0105356	AFAP1L1	-0.287524	0.0259093	CAPN12	0.231088	0.0475969	COMMD5 /// ZNF250	-0.274842	0.018611	C12orf48	-0.326926	0.0139208	ATP10B	-0.386675	0.00296672
ADARB2	-0.467574	0.000165393	AFAP1L2	-0.398259	0.00162442	CASC1	-0.231476	0.0472146	CPNE3	-0.405969	0.000365952	C12orf60	-0.266415	0.0471741	ATP11C	0.340311	0.00959259
ADAT2	0.275946	0.0328322	AFDN-DT	-0.402974	0.00141148	CASP9	-0.240796	0.0387669	CR1 /// CR1L	-0.258528	0.0272143	C12orf63	-0.282645	0.0348011	ATP1B3	0.278483	0.0359391
ADCK5	-0.322813	0.0118815	AFF2	-0.303092	0.0185717	CAV2	0.322828	0.00502651	CRYL1	0.289254	0.0130633	C12orf64	-0.361992	0.00611681	ATP6V0A4	-0.282405	0.0333035
ADCY1	-0.474957	0.00012585	AFG3L2	0.2557	0.0486218	CBL	-0.273867	0.01822	CRYM	0.27128	0.0202583	C12orf68	-0.319672	0.0163218	ATP6V0C	-0.272513	0.0402825
ADCY10	-0.334139	0.0090742	AGBL1	-0.36493	0.00414569	CBX2	-0.242504	0.0373636	CTAGE4 /// CTAGE8 /// CTAGE9 /// LOC101060696	0.233297	0.0469898	C13orf1	0.270162	0.0440382	ATP9B	0.312866	0.0178083
ADCY2	-0.413228	0.00103252	AGBL3	0.277966	0.0315237	CC2D2A	-0.251404	0.0307208	CTRB1 /// CTRB2	-0.238078	0.0425303	C13orf16	-0.409614	0.00171892	ATXN3	0.451355	0.000425188
ADCY3	-0.446873	0.000344515	AGBL4	-0.279649	0.0304674	CCDC107	0.286956	0.0131812	CTTN	0.258727	0.0270916	C13orf35	-0.27008	0.0441054	ATXN7L3B	0.364863	0.00526215
ADCY4	-0.3254	0.0111816	AGGF1	0.27578	0.0329414	CCDC115	0.259138	0.0257823	CXCL17	-0.30466	0.00877465	C14orf135	0.327558	0.0137266	AURKA	-0.287993	0.0298267
ADCY6	-0.384173	0.0024422	AGO2	-0.275815	0.0329181	CCDC125	-0.300834	0.00920233	CYP2J2	0.231861	0.0484029	C14orf23	-0.310079	0.0200331	B2M	0.32089	0.0149438
ADCY8	-0.481291	9.91e-05	AGPAT4-IT1	-0.297832	0.0208225	CCDC13	-0.258977	0.025878	CYP4F22	-0.24871	0.0338577	C15orf34	0.335155	0.01157	B3GALNT2	0.36466	0.00528929
ADCYAP1	-0.403975	0.00136966	AGPAT5	0.276263	0.0326241	CCDC137	0.267026	0.0214554	CYSLTR2	-0.265871	0.0229974	C15orf44	0.299873	0.0247437	B3GALT2	0.286113	0.0309611
ADCYAP1R1	-0.347976	0.00644134	AGRP	-0.259905	0.044912	CCDC158	-0.248356	0.0328742	DAB2	0.238593	0.0420715	C15orf54	0.278443	0.0377121	B3GAT3	-0.279674	0.0351209
ADD1	0.388745	0.00214361	AGT	-0.305402	0.0176507	CCDC169	-0.23555	0.0433515	DAO	-0.294875	0.0113248	C16orf48	-0.374897	0.0044157	B3GNT8	-0.313954	0.0173946
ADD2	-0.370857	0.00353396	AGXT2	-0.289431	0.0248964	CCDC28B	0.281814	0.0149947	DCAF4	0.292166	0.0121358	C16orf62	0.263857	0.0494179	B4GALT1	-0.274906	0.0384927
ADGRA1	-0.50245	4.3e-05	AHCYL2	0.315972	0.0139173	CCDC64B	-0.234944	0.0439097	DCAF4L1	-0.276206	0.0180113	C17orf28	0.302371	0.0235122	B9D2	-0.36919	0.00471091
ADGRA2	-0.456788	0.000243831	AHNAK2	-0.287627	0.0258535	CCDC65	0.27797	0.0164874	DCAF5	0.24979	0.0330663	C17orf39	-0.281013	0.0359092	BAG1	-0.277129	0.0368889
ADGRA3	-0.317532	0.0134284	AHSP	-0.300932	0.0194697	CCDC70	-0.266238	0.0218578	DCP2	-0.290372	0.0127002	C17orf60	0.303489	0.0229782	BAG5	0.454672	0.000380773
ADGRB1	-0.475118	0.000125092	AIF1	0.42829	0.00064055	CCDC77	0.254729	0.0285083	DCTD	0.286371	0.0140414	C17orf99	-0.352573	0.00769705	BAT3	-0.320844	0.0149592
ADGRB2	-0.455556	0.000254673	AIF1L	-0.331248	0.00972953	CCDC88C /// LOC105370624	0.253038	0.0296159	DDX39A	0.235824	0.0445872	C18orf23	0.403702	0.00203304	BAZ2A	-0.3003	0.0232289
ADGRB3	-0.317469	0.0134479	AIMP1	0.351797	0.00584427	CCDC92	0.238433	0.0407796	DDX6	-0.252134	0.0314013	C19orf59	-0.286001	0.032613	BBS10	0.262649	0.0484014
ADGRD2	-0.532701	1.18e-05	AIMP2	0.259631	0.0451467	CCL17	-0.283586	0.014347	DENND6B	0.23352	0.0467738	C1orf161	-0.405139	0.00195232	BBS9	0.294147	0.0263544
ADGRF1	-0.361092	0.00458994	AIP	0.260351	0.0445327	CCL3	0.241888	0.0378648	DFNB31	-0.243482	0.0379164	C1orf162	0.296215	0.0266449	BCAM	-0.275014	0.0384135
ADGRF3	-0.43598	0.000497672	AIPL1	-0.266177	0.0398141	CCL5	0.285051	0.0138297	DGKA	-0.244094	0.0374217	C1orf186	-0.354316	0.00738019	BCAS2	0.377233	0.00382008
ADGRF4	-0.468195	0.000161672	AIRE	-0.348285	0.00639119	CCM2L	-0.262282	0.0239768	DHDH	-0.330699	0.0042686	C1orf191	0.294818	0.0274023	BCL2L13	-0.309064	0.0193213
ADGRF5	-0.370145	0.00360304	AJUBA	-0.26619	0.039804	CCNL2	0.253312	0.0294342	DICER1	-0.245385	0.0363946	C1orf85	0.301904	0.0237386	BCL2L2	-0.318596	0.0157196
ADGRG2	-0.309467	0.0161244	AK2	0.415277	0.000968842	CCT4	0.252344	0.0300808	DIMT1	0.234898	0.0454553	C20orf108	-0.273206	0.0416187	BCLAF1	0.36629	0.00507445
ADGRG4	-0.345814	0.00680249	AK7	-0.32838	0.0104198	CD226	0.249647	0.031947	DMP1	-0.295125	0.0112525	C20orf152	-0.375568	0.00433999	BCORL1	-0.362615	0.0055702
ADGRG6	-0.303338	0.0184716	AKAP14	-0.28612	0.026677	CD244	0.286513	0.0133296	DMRT3	-0.248668	0.0338884	C20orf195	-0.308139	0.0208647	BCORP1	-0.307258	0.020077
ADGRL1	-0.258552	0.0460792	AKAP2	-0.301659	0.0191633	CD247	0.259259	0.0257111	DNMBP	-0.243577	0.0378389	C21orf84	-0.297272	0.0260832	BEST3	-0.397002	0.00223098
ADGRL2	-0.42538	0.000703673	AKAP4	-0.269192	0.0375394	CDC25C	-0.239725	0.0396683	DNPH1	0.25028	0.0327123	C21orf94	-0.27559	0.0398006	BET1	0.345143	0.00855413
ADGRL3	-0.45843	0.000230029	AKAP7	0.288447	0.0254148	CDH1	0.235666	0.0432462	DNTT	-0.243726	0.0377187	C22orf46	0.308241	0.0208201	BEX2	0.30499	0.021062
ADGRL4	-0.309687	0.0160451	AKAP8L	0.331132	0.00975656	CDH10	-0.277532	0.0166652	DPCD	0.275659	0.0182499	C2CD4C	-0.292386	0.0287646	BEX5	0.276966	0.0370047
ADGRV1	-0.353166	0.00564244	AKIRIN1	0.300766	0.0195402	CDH5	-0.230582	0.0480992	DPY19L3	-0.23311	0.0471725	C2orf44	0.375364	0.00436289	BHLHA9	-0.270153	0.0421146
ADH1A	-0.398797	0.00159874	AKR1C3	0.385169	0.00237419	CDK14	-0.252694	0.0298456	DRD3	-0.287464	0.0136634	C2orf46	0.382562	0.00361618	BIRC2	0.267287	0.0444313
ADH4	-0.355503	0.00531204	AKR1D1	-0.272532	0.0351458	CDK4	0.27936	0.0159334	DUS3L	0.231047	0.0492186	C2orf54	0.268875	0.0450959	BIRC3	0.316503	0.0164568
ADH6	-0.338063	0.00824623	ALAS2	-0.303124	0.0185586	CDK5R2	-0.250693	0.0312118	DUSP13	-0.234894	0.0454597	C2orf56	0.271984	0.0425769	BLVRB	-0.329812	0.0122314
ADH7	-0.416911	0.000920611	ALDH1A1	0.390063	0.00206382	CDKAL1	0.259528	0.0255527	DYNLT1	-0.246214	0.0357476	C2orf58	-0.26442	0.0489171	BMI1	0.34792	0.00800271
ADHFE1	0.495949	5.59e-05	ALDH1A3	-0.309692	0.0160436	CDSN	-0.296297	0.0103685	EBLN2	-0.241585	0.0394865	C2orf89	0.276433	0.0391739	BMP2K	-0.341527	0.00932145
ADIG	-0.354469	0.00545608	ALDH7A1	-0.298711	0.0204312	CELF3	-0.231501	0.04719	EBPL	0.245271	0.0364839	C3orf25	-0.368962	0.00513794	BMP4	-0.298202	0.0242576
ADIPOQ	-0.417001	0.000918031	ALDH9A1	0.292957	0.0231115	CELP	-0.438164	9.45e-05	ECSIT	0.288243	0.0133993	C3orf30	-0.472896	0.000232844	BMP5	-0.324403	0.0138201
ADM2	-0.474168	0.000129619	ALG13	0.289811	0.0246987	CENPJ	0.26358	0.0232634	ECT2L	-0.245055	0.0366544	C3orf36	-0.304849	0.0223421	BNC1	-0.357423	0.00634306
ADNP2	0.482505	9.46e-05	ALG2	0.329188	0.0102211	CENPV	0.315352	0.00620422	EDAR	0.342903	0.00297992	C3orf63	0.306079	0.0217796	BNIP3L	-0.33859	0.00998789
ADORA1	-0.461219	0.000208213	ALG5	0.335396	0.00880139	CEP170B	-0.234109	0.0446868	EDDM3A	-0.232987	0.0472918	C4orf41	0.278339	0.0377864	BOD1	0.311955	0.0181614
ADORA2B	-0.410265	0.00113128	ALG9	0.258623	0.0460175	CEP57L1	0.245592	0.0349347	EEF1G	0.259623	0.0265466	C4orf42	0.286276	0.0324389	BRD4	-0.501915	6.96e-05
ADORA3	-0.421082	0.000807201	ALK	-0.317334	0.0134896	CEP83	0.261219	0.0245751	EFNA2	0.246275	0.0357001	C5orf24	0.310174	0.019993	BRD7	0.285102	0.0315855
ADPRHL1	-0.403713	0.0013805	ALKAL2	-0.269676	0.0371845	CEP97	-0.308109	0.00757066	EGF	0.257335	0.0279573	C6orf165	-0.377576	0.00412011	BRSK1	-0.321749	0.0146622
ADRA1A	-0.432501	0.000558292	ALLC	-0.278695	0.0310625	CER1	-0.2502	0.0315566	EIF3G	0.334661	0.00380448	C6orf208	-0.27157	0.0429054	BTAF1	0.320845	0.014959
ADRA1B	-0.446684	0.000346757	ALOX12	-0.28215	0.0289519	CFAP44	-0.253232	0.029487	EMX2	-0.252468	0.0311699	C6orf223	-0.332831	0.0121963	BTC	-0.290871	0.0281579
ADRA1D	-0.495004	5.8e-05	ALOX12B	-0.26177	0.043343	CGB /// CGB1 /// CGB2 /// CGB5 /// CGB7 /// CGB8	-0.293188	0.0112404	EPB41L2	0.246924	0.0352012	C6orf26	-0.310468	0.0198695	BTF3L4	0.29952	0.023607
ADRA2A	-0.390517	0.00203694	ALOX15B	-0.371656	0.00345802	CHD1L	0.232176	0.046531	EPHX3	-0.323546	0.00523524	C6orf81	-0.271795	0.0427262	BUB1	-0.316499	0.0164583
ADRA2B	-0.522717	1.83e-05	ALOXE3	-0.261209	0.04381	CHRDL1	-0.269272	0.0203433	ERAS	0.236809	0.0436784	C7orf26	0.264169	0.0491395	BUB3	0.311873	0.0181935
ADRA2C	-0.449565	0.000313975	ALPI	-0.278114	0.03143	CHRM1	-0.301059	0.0091475	ERBB4	-0.251293	0.03199	C7orf45	0.267683	0.0460933	BZW1	0.340319	0.00959061
ADRB1	-0.380823	0.00268404	ALPK2	-0.258251	0.0463422	CHRND	-0.333073	0.00373512	ESCO1	-0.373877	0.00112082	C7orf49	-0.315304	0.0179317	BZW2	0.316599	0.0164223
ADSS	0.269665	0.0371922	ALPK3	-0.314279	0.0144652	CHST8	0.232178	0.0465294	ETV1	-0.296083	0.0109787	C7orf61	-0.456847	0.000401196	C10orf111	0.280019	0.0348873
ADSSL1	-0.440492	0.000427987	ALX4	-0.308358	0.0165293	CINP	-0.234825	0.0440194	ETV2	0.333704	0.00391229	C8orf22	-0.280771	0.0360754	C10orf122	-0.376298	0.00391529
AFAP1-AS1	-0.334908	0.00890646	AMER2	-0.302295	0.0188987	CLCN2	-0.260781	0.0248251	ETV7	-0.232855	0.0474212	C8orf33	0.287032	0.0319636	C10orf68	0.301653	0.0225851
AFAP1L1	-0.331221	0.00973587	AMH	-0.264318	0.0412729	CLDN4	-0.252998	0.0296426	FAH	0.304546	0.00880129	C8orf44	0.280036	0.0365855	C11orf31	0.261213	0.0496874
AFAP1L2	-0.416658	0.000927954	AMHR2	-0.325705	0.0111014	CLPTM1L	0.331913	0.00386471	FAM111A	-0.247557	0.0347198	C8orf85	-0.275304	0.0400153	C11orf42	-0.296621	0.0250578
AFDN-DT	-0.524684	1.68e-05	AMN	-0.344482	0.00703361	CLSTN2	-0.244256	0.0359691	FAM120AOS	0.249497	0.0332791	C9orf100	0.309147	0.0204288	C11orf46	0.291897	0.0275824
AFF2	-0.469613	0.000153466	AMOT	-0.330255	0.00996384	CNDP1	-0.309892	0.00721192	FAM127C	0.268245	0.0217584	C9orf131	-0.332396	0.0123168	C11orf58	0.328555	0.0125859
AFF4	0.409512	0.0011577	AMOTL2	-0.285432	0.0270604	CNOT11	0.274021	0.0181521	FAM160B1	-0.274568	0.0187336	C9orf37	0.297195	0.026124	C11orf82	-0.335588	0.0107113
AFG3L2	0.352615	0.00572297	AMPH	-0.340411	0.00778308	CNR2	-0.247118	0.0337842	FAM172A	-0.242198	0.0389733	C9orf41	0.283531	0.0342118	C12orf23	0.282691	0.0331177
AFM	-0.298503	0.0205232	ANAPC10	0.335348	0.00881179	CNTN2	-0.261508	0.0244108	FAM213B	0.248195	0.0342404	C9orf79	-0.311857	0.0192954	C12orf26	0.381523	0.00340864
AGBL1	-0.448266	0.000328388	ANGPT1	-0.263944	0.0415718	CNTNAP3	-0.233432	0.0453262	FAM230A /// FAM230B /// LOC100996415 /// LOC105369215 /// LOC105372856 /// LOC105372867 /// LOC105372941 /// LOC105379519 /// LOC105379550 /// LOC729461	0.247074	0.0350868	CA5B	0.480463	0.000178466	C12orf39	-0.432381	0.000782635
AGBL3	0.286454	0.0264928	ANGPTL2	-0.336753	0.00851497	COL4A6	-0.239934	0.0394915	FAM26E	0.240389	0.0405031	CA7	-0.306235	0.0217092	C12orf47	0.270494	0.0418455
AGBL4	-0.444861	0.000369076	ANGPTL6	-0.260742	0.0442027	COL6A5	0.231336	0.047352	FAM47A	0.284076	0.0148646	CABLES1	-0.312662	0.0189696	C12orf48	-0.330293	0.0120982
AGGF1	0.286529	0.0264515	ANK1	-0.295404	0.0219373	COL9A2	-0.271255	0.0194023	FAM63B	-0.245541	0.0362724	CADPS2	-0.264238	0.0490787	C12orf50	-0.263046	0.0480502
AGK	0.269755	0.0371269	ANKFN1	-0.343437	0.00721971	COMMD5 /// ZNF250	-0.252271	0.03013	FAM81B	0.243024	0.038291	CALM1	0.280682	0.0361373	C12orf51	-0.320233	0.0151627
AGL	0.305726	0.0175248	ANKFY1	0.346956	0.00660953	COQ10A	0.253306	0.0294381	FAR2P2 /// FAR2P3	-0.286176	0.0141097	CALN1	-0.303185	0.0231221	C12orf64	-0.386148	0.00300946
AGMAT	-0.408743	0.00118525	ANKRA2	0.30319	0.0185319	COX14 /// GPD1	-0.238449	0.0407656	FARS2	0.250058	0.0328721	CALU	0.282015	0.0352254	C12orf74	-0.284843	0.0317468
AGO3	0.257574	0.0469391	ANKRD10	0.352893	0.0056822	COX16 /// SYNJ2BP-COX16	0.252577	0.0299242	FARSB	0.254039	0.0301007	CAMK4	0.31599	0.01767	C13orf27	0.283051	0.0328851
AGPAT2	-0.338861	0.00808619	ANKRD13B	-0.309719	0.0160337	COX4I2	-0.296954	0.0101921	FAS	-0.251842	0.0316046	CAMSAP1L1	0.295327	0.0271246	C13orf38	-0.304661	0.0212081
AGPAT5	0.303088	0.0185733	ANKRD13C	0.359975	0.0047269	COX6B2	-0.229875	0.0488079	FBL	0.237749	0.0428252	CAND1	0.279021	0.0373004	C14orf104	0.300923	0.0229304
AGR2	-0.286099	0.0266887	ANKRD2	-0.2852	0.0271903	COX7A1	-0.266711	0.0216155	FBLN5	0.25057	0.0325039	CANX	0.355057	0.00724905	C14orf109	0.275182	0.0382902
AGRP	-0.302224	0.018928	ANKRD23	-0.286916	0.0262397	CPNE3	-0.304972	0.00824022	FBXL15	0.237151	0.0433666	CAPN1	-0.265976	0.0475534	C14orf135	0.352723	0.0071218
AGT	-0.439777	0.000438405	ANKRD29	-0.272337	0.0352822	CR1 /// CR1L	-0.335668	0.00345896	FBXW7	-0.2572	0.0280425	CAPN10	-0.267179	0.0465209	C14orf169	0.334985	0.0108619
AGTR1	-0.367228	0.00389824	ANKRD30A	-0.265985	0.039963	CR1L	-0.2582	0.0263433	FCGBP	0.245679	0.0361637	CAPN5	-0.349517	0.00828085	C14orf23	-0.328432	0.0126211
AGXT	-0.438715	0.000454303	ANKRD33	-0.261051	0.043943	CRACR2B	-0.249445	0.0320906	FDX1L	0.269979	0.0208904	CAPN7	0.295094	0.0272517	C14orf38	-0.262718	0.04834
AGXT2	-0.364926	0.00414611	ANKRD35	-0.291644	0.0237632	CRELD1	0.236627	0.0423757	FER1L4	-0.248463	0.0340404	CARM1	-0.272209	0.0423991	C14orf4	-0.312959	0.0177724
AHCYL2	0.281938	0.0290784	ANKRD40CL	-0.270329	0.03671	CRIP3	-0.280966	0.0153137	FGF23	0.253373	0.0305499	CASC5	-0.289635	0.0303733	C14orf50	-0.302207	0.0223263
AHNAK2	-0.327719	0.0105848	ANKRD53	-0.278733	0.0310387	CRIP3 /// ZNF318	-0.274761	0.0178299	FHAD1	-0.292144	0.0121428	CASP7	0.270152	0.0440467	C15orf42	-0.268956	0.0430699
AHSA2P	0.463304	0.000193158	ANKRD6	-0.26901	0.0376737	CRISPLD2	-0.232336	0.0463758	FHIT	0.252214	0.0313456	CAT	0.272272	0.0423493	C16orf88	0.269974	0.0422562
AHSG	-0.345347	0.00688271	ANKRD60	-0.321323	0.0123016	CRYGA	-0.305034	0.00822653	FHL1	0.329943	0.00436273	CBFB	0.365063	0.00566709	C17orf101	0.303062	0.0219309
AIDA	0.362862	0.00438009	ANKS1B	-0.314337	0.0144461	CSDC2	-0.234101	0.0446944	FLJ33360	-0.261389	0.0254993	CBX5	0.269504	0.0445762	C17orf28	0.275176	0.0382946
AIF1L	-0.437039	0.000480447	ANLN	-0.281532	0.0293205	CSH1 /// CSHL1	-0.265302	0.0223444	FN3KRP	0.291726	0.0122723	CCDC101	0.333127	0.012115	C17orf39	-0.335669	0.0106913
AIFM2	-0.267471	0.038824	ANO1	-0.329952	0.0100364	CT83	-0.238096	0.041073	FOXN2	-0.318483	0.00603177	CCDC111	0.394997	0.00258877	C17orf42	0.275328	0.0381836
AIMP1	0.322103	0.0120801	ANO2	-0.32493	0.0113059	CTBP1	0.248844	0.032521	FSBP /// RAD54B	0.29218	0.0121316	CCDC132	0.278419	0.0377293	C17orf48	0.315336	0.0168805
AIPL1	-0.432608	0.00055632	ANO3	-0.307427	0.0168755	CUL4B	-0.238642	0.0405982	FUS	0.281791	0.0157252	CCDC15	-0.296787	0.02634	C17orf58	0.322173	0.0145246
AIRE	-0.500329	4.69e-05	ANO4	-0.354406	0.00546499	CXorf67	-0.253281	0.0294543	G6PC	-0.265913	0.022975	CCDC150	0.266684	0.0469431	C17orf62	-0.294073	0.026394
AJAP1	-0.321021	0.0123881	ANO7	-0.351824	0.00584024	CYP26A1	-0.293626	0.0111138	G6PC2	-0.23854	0.0421187	CCDC158	-0.310944	0.0196715	C18orf23	0.408937	0.00158668
AJUBA	-0.382793	0.00253938	ANTXR1	-0.266933	0.0392334	CYP2D6 /// LOC101929829	-0.250576	0.0312934	GABRR1	-0.364907	0.00150263	CCDC159	-0.281469	0.0355966	C18orf55	0.26517	0.0462089
AK2	0.344515	0.00702771	ANXA2R	0.345405	0.00687272	CYP2F1	-0.26289	0.0236404	GALNT3	-0.23567	0.0447302	CCDC17	-0.301154	0.0241056	C19orf2	0.29698	0.0248739
AK5	0.358514	0.00491151	ANXA5	0.254405	0.0498135	CYP2J2	0.269289	0.020335	GALNT6	0.311505	0.00730387	CCDC19	-0.401466	0.00216455	C19orf22	-0.302958	0.0219787
AK7	-0.288391	0.0254445	ANXA9	-0.297612	0.0209213	CYP3A5	-0.255885	0.0277707	GBA3	0.236386	0.0440666	CCDC21	0.301583	0.023895	C19orf33	-0.304159	0.0214328
AK8	-0.33042	0.00992456	AOX1	-0.26663	0.0394655	CYP4B1	-0.299421	0.00955268	GBP2	-0.357585	0.00189724	CCDC39	-0.322506	0.0153447	C19orf43	0.425314	0.000973651
AK9	0.360942	0.00460811	AP1AR	0.364845	0.00415506	CYP4Z1	-0.311007	0.00699526	GBP5	-0.294762	0.0113576	CCDC51	-0.274122	0.0409122	C19orf45	-0.290919	0.0281307
AKAP3	-0.280371	0.0300231	AP1M2	-0.359989	0.00472518	DAO	-0.309375	0.00731442	GBP6	-0.29644	0.0108783	CCDC71	0.283601	0.0341659	C19orf47	0.341007	0.00943655
AKAP4	-0.260916	0.0440557	AP3B2	-0.41102	0.00110536	DCAF4	0.268611	0.0206655	GCDH	0.241303	0.0397238	CCL26	-0.264294	0.0490292	C1orf118	-0.287571	0.0300783
AKAP5	0.355906	0.0052568	AP3S2	0.300752	0.0195458	DCAF5	0.346037	0.0025283	GCFC2	0.303997	0.00893002	CCNC	0.287426	0.0317188	C1orf151	0.323081	0.0142342
AKAP7	0.411796	0.00107923	APBA3	-0.288092	0.0256042	DCDC2B	-0.251069	0.0309513	GCOM1 /// MYZAP	0.336747	0.00357857	CCNI	-0.270653	0.0436406	C1orf156	0.328444	0.0126176
AKAP9	0.40227	0.00144161	APBB2	-0.285723	0.0268976	DCLRE1A	0.267114	0.0214109	GCSAM	0.281283	0.0159223	CCR4	0.320776	0.015935	C1orf163	0.290088	0.0286041
AKR1A1	-0.28915	0.0250437	APC2	-0.322328	0.0120169	DCPS	0.233795	0.0449829	GFI1B	0.249406	0.0333455	CCT8	0.327946	0.0136087	C1orf192	0.273986	0.0391724
AKR1B1	-0.31133	0.0154637	APCDD1	-0.293424	0.0228831	DCTD	0.358581	0.00170601	GGT6	-0.305897	0.00849113	CD164	0.334591	0.0117195	C1orf198	-0.425413	0.000970699
AKR1C3	0.411284	0.00109639	APEX1	0.274695	0.0336646	DDX10	0.317061	0.00591547	GGTA1P	0.337093	0.00354222	CD200R1	0.30833	0.0207817	C1orf211	0.336527	0.0104803
AKR1C6P	-0.303992	0.0182081	APLN	-0.37167	0.00345667	DDX19A	0.256951	0.0271059	GIMAP6	0.275532	0.0183054	CD209	-0.289528	0.0304375	C1orf27	0.271919	0.0407377
AKR1D1	-0.415919	0.000949638	APLNR	-0.269889	0.037029	DDX51	0.314857	0.00629022	GIT2	-0.334561	0.00381559	CD244	0.264421	0.0489165	C1orf59	0.408996	0.00158393
AKR7A2	-0.442382	0.000401523	APLP1	-0.321206	0.0123351	DDX55	0.237084	0.0419672	GKN1	-0.252846	0.0309095	CD247	0.386048	0.00329692	C1orf77	0.407128	0.0016721
AKT1S1	-0.277425	0.0318697	APOA1	-0.333886	0.00913004	DEAF1	0.263822	0.023132	GLI4 /// ZFP41	-0.231802	0.0484615	CD28	0.283413	0.0342897	C1orf9	-0.284433	0.0320043
AKT3	0.468677	0.000158837	APOB	-0.343771	0.00715966	DEFA6	-0.253157	0.029537	GLT8D2	-0.29377	0.0116497	CD300E	0.297914	0.025747	C1orf93	0.309277	0.0192337
AKTIP	0.260236	0.0446304	APOC1	-0.350129	0.00609868	DES	-0.256037	0.0276752	GMNC	-0.233771	0.0465318	CD38	0.27541	0.0399357	C1orf95	-0.325341	0.0135324
ALAD	-0.357124	0.00509294	APOC2	-0.401664	0.00146799	DES /// SUPT20H	-0.278765	0.0161687	GMPPB	0.266879	0.0224644	CD3E	0.292446	0.0287304	C1QA	-0.287669	0.0300198
ALB	-0.268908	0.037749	APOC3	-0.303204	0.018526	DGCR9	-0.239898	0.0395219	GNAI3	-0.289198	0.0130817	CD4	0.291725	0.0291447	C20orf108	-0.386871	0.00295096
ALDH16A1	-0.257359	0.0471289	APOC4	-0.280623	0.0298695	DHDH	-0.332037	0.00385064	GNAT1	-0.240531	0.0403811	CD44	0.275455	0.0399018	C20orf11	-0.275073	0.0383699
ALDH18A1	0.264235	0.0413387	APOE	-0.32255	0.0119547	DIS3L	0.304396	0.00836851	GNG8	0.233153	0.0471302	CD47	0.355148	0.0072331	C21orf34	-0.424529	0.000997277
ALDH1A2	-0.342472	0.00739535	APOH	-0.278394	0.0312523	DISP1	0.232763	0.0459651	GOLGA1	-0.248425	0.0340688	CD84	0.284645	0.0334826	C21orf88	-0.279085	0.035524
ALDH1A3	-0.40258	0.00142826	APOL1	0.262661	0.0426097	DLL4	-0.236066	0.0428818	GOLGA6L7P	-0.240514	0.0403956	CD96	0.268087	0.0457532	C21orf91	0.398179	0.00215846
ALDH1L1	-0.380078	0.00274059	APOL3	0.304303	0.0180839	DLX4	-0.246606	0.0341669	GOLGA8CP /// GOLGA8DP /// GOLGA8EP /// GOLGA8F /// GOLGA8G	-0.269424	0.0211651	CDADC1	0.304041	0.0227178	C21orf94	-0.377529	0.00379031
ALDH2	-0.353288	0.0056248	AQP1	-0.319146	0.0129382	DMP1	-0.281629	0.0150639	GP5	0.261931	0.0251853	CDC14A	0.37636	0.00425204	C22orf46	0.399474	0.00208102
ALDH3A1	-0.424459	0.000724787	AQP10	-0.279276	0.0306988	DNAJB4	0.309353	0.00731883	GPBP1	-0.247817	0.0345241	CDC23	0.268923	0.0450558	C2orf18	0.271976	0.0406937
ALDH3B2	-0.379085	0.00281762	AQP11	-0.390971	0.00201037	DNAL1	0.333758	0.00366037	GPHN	0.230962	0.0493047	CDC34	-0.266392	0.0471937	C2orf27B	0.275384	0.038143
ALDOB	-0.381641	0.00262306	AQP2	-0.296307	0.0215169	DOC2A	-0.360615	0.00159816	GPR17	-0.274165	0.018915	CDC42BPA	-0.276976	0.0387747	C2orf34	0.327545	0.0128769
ALG13	0.425711	0.000696205	AQP6	-0.326648	0.0108568	DPY19L2 /// DPY19L2P1	0.255925	0.0277454	GPR85	-0.236531	0.0439332	CDC42SE2	0.294955	0.0273272	C2orf43	0.26266	0.0483918
ALG2	0.260866	0.0440982	AQP8	-0.286991	0.0261984	DQX1	-0.343333	0.00274642	GPX1	0.333194	0.00397076	CDC7	-0.271965	0.042592	C2orf49	0.303162	0.0218851
ALG5	0.285405	0.0270755	ARFGAP2	0.363223	0.00433833	DRD3	-0.250694	0.0312112	GPX5	-0.257364	0.0279396	CDH1	-0.273036	0.0417506	C2orf54	0.327559	0.0128729
ALG6	0.349205	0.00624369	ARFGAP3	0.255317	0.0489719	DRP2	-0.233316	0.0454359	GRAMD3	0.254111	0.0300522	CDH13	-0.264149	0.049158	C2orf56	0.346303	0.0083198
ALG9	0.299449	0.0201072	ARFGEF3	-0.295171	0.0220467	DSC2	-0.321687	0.00519243	GRAP2	0.251496	0.0318474	CDH17	-0.274245	0.0408183	C2orf60	0.280467	0.0345849
ALK	-0.415077	0.000974898	ARFIP1	0.280853	0.0297299	DSG1	-0.252829	0.0297554	GRB14	0.282831	0.0153282	CDK10	0.293165	0.0283221	C2orf83	-0.271056	0.0414057
ALKBH4	-0.369684	0.00364832	ARG1	-0.313713	0.0146524	DSG3	-0.240038	0.0394027	GRIP1	0.278342	0.0171053	CDKN2D	-0.274006	0.0410011	C2orf89	0.280373	0.034648
ALLC	-0.319892	0.0127169	ARG2	-0.272642	0.0350692	DUS3L	0.281174	0.015235	GSS	0.23158	0.0486835	CDKN3	-0.285999	0.0326141	C3orf1	0.286599	0.0306643
ALMS1	0.457234	0.000240011	ARHGAP20	-0.324203	0.011501	DUSP13	-0.241102	0.0385123	GSTO2	-0.264746	0.0236049	CDR2	0.308093	0.0208849	C3orf17	0.267423	0.0443192
ALMS1P1	-0.298042	0.0207283	ARHGAP21	-0.28567	0.0269274	DUX1 /// DUX3 /// DUX5	-0.235544	0.0433572	GTF2A1	-0.241651	0.0394304	CDRT15	0.267529	0.0462238	C3orf25	-0.363886	0.00539421
ALOX12	-0.422072	0.0007822	ARHGAP28	-0.28241	0.0287983	DYRK1A	-0.245659	0.0348837	GTF2IRD2 /// GTF2IRD2B	0.332584	0.00404181	CDV3	0.28535	0.0330282	C3orf30	-0.417946	0.00121655
ALOX12B	-0.41532	0.000967557	ARHGAP33	-0.265257	0.0405308	EBF3	-0.262434	0.0238924	GYG1	-0.263692	0.0241862	CDYL	-0.269655	0.0444522	C3orf47	0.279178	0.0354601
ALOX15B	-0.505972	3.72e-05	ARHGAP36	-0.318162	0.0132353	EBP	0.237682	0.0414366	HAO2	-0.266534	0.0226456	CECR1	0.36447	0.00575154	C3orf63	0.308819	0.019422
ALOXE3	-0.322655	0.0119255	ARHGAP44	-0.355192	0.00535496	ECHDC2	0.292188	0.0115339	HAT1	-0.244269	0.0372811	CENPT	-0.268927	0.0450525	C4orf19	-0.309753	0.0190393
ALPG	-0.285796	0.0268569	ARHGAP5-AS1	-0.279168	0.0307661	EDF1	0.262166	0.0240412	HAUS7	0.238903	0.0417967	CEP135	0.267914	0.0458987	C4orf27	0.305695	0.0207517
ALPI	-0.450333	0.000305728	ARHGAP6	-0.392128	0.00194411	EEF1D	0.262825	0.0236762	HDAC2	0.233207	0.0470773	CEP97	-0.270939	0.0434104	C4orf32	0.292519	0.0272383
ALPK2	-0.404744	0.00133826	ARHGDIG	-0.268393	0.0381317	EGF	0.251893	0.0303863	HEY2	0.2808	0.0161114	CHD5	-0.278902	0.0373846	C4orf37	-0.288424	0.0295715
ALPK3	-0.460373	0.000214625	ARHGEF10	-0.316954	0.013608	EIF2B2	0.231241	0.0474456	HHATL	-0.279898	0.0164701	CHORDC1	0.273809	0.0411527	C4orf7	-0.270389	0.0419285
ALS2	0.269675	0.037185	ARHGEF12	-0.33582	0.00871103	EIF4E3	-0.249664	0.0319346	HIST1H2BJ	0.25791	0.0275971	CHRD	-0.28126	0.0357393	C5AR1	-0.270581	0.0417773
ALS2CL	-0.364502	0.00419321	ARHGEF15	-0.300159	0.0197996	ENDOD1	0.258476	0.0261774	HK1	0.306845	0.00827935	CIAPIN1	0.286806	0.0321049	C5orf24	0.298105	0.0243057
ALX1	-0.372595	0.00337054	ARHGEF17	-0.330847	0.00982349	EPB42	-0.235976	0.0429631	HLA-DPB1	0.242926	0.0383712	CIRBP	0.274992	0.0402504	C5orf39	0.376236	0.00392175
ALX3	-0.520165	2.05e-05	ARHGEF26	-0.362036	0.00447698	EPHA10	-0.235763	0.0431575	HMGB2	-0.344214	0.00286465	CIT	-0.316329	0.0175422	C5orf40	0.350888	0.00744785
ALX4	-0.437023	0.000480704	ARHGEF28	-0.317845	0.0133322	EPHX3	-0.26603	0.0219654	HS3ST1	0.257412	0.0279093	CLASP2	0.320124	0.0161625	C5orf53	0.29625	0.0252485
ALYREF	-0.368133	0.00380438	ARHGEF3	0.280147	0.0301603	ERMAP	-0.272353	0.0188976	HSCB	0.270908	0.0204375	CLDND1	0.334169	0.0118324	C6orf108	0.262601	0.0484441
AMBP	-0.350842	0.00598868	ARHGEF37	-0.346249	0.00672834	ERO1A	-0.306651	0.00787566	HSP90AB1	0.323822	0.00519463	CLEC17A	-0.275798	0.0396455	C6orf126	0.309383	0.0191902
AMDHD1	-0.29135	0.0239111	ARHGEF38	-0.368824	0.00373412	ESAM	0.256326	0.0274939	HSP90AB1 /// HSP90AB3P	0.260605	0.0259601	CLINT1	0.302756	0.0233271	C6orf132	-0.303098	0.0219147
AMELX	-0.393719	0.00185614	ARHGEF39	-0.311209	0.015506	ESR2	-0.317599	0.00582715	ID2B	0.28755	0.0136341	CLIP2	-0.274989	0.0402532	C6orf142	-0.369734	0.0046454
AMER2	-0.37927	0.00280316	ARHGEF5	-0.350646	0.00601871	ETV1	-0.236478	0.0425099	IDH3B	0.246543	0.0354936	CLIP4	0.398752	0.00233434	C6orf155	-0.281435	0.0339396
AMH	-0.411036	0.0011048	ARIH2	0.296901	0.0212442	ETV2	0.270311	0.0198452	IFIT2	-0.233605	0.0466917	CLLU1OS	-0.329205	0.013232	C6orf162	0.274251	0.038976
AMHR2	-0.426982	0.000668248	ARL1	0.255268	0.0490166	EXOSC10	0.257249	0.0269218	IFRD2	0.23894	0.0417644	CLP1	-0.265508	0.04796	C6orf165	-0.423725	0.00102201
AMMECR1L	0.29037	0.0244102	ARMC12	-0.298358	0.0205875	EXT2	0.311729	0.00685786	IGF2BP2	0.230972	0.0492942	CLRN1	-0.269646	0.0444599	C6orf204	0.366505	0.0050466
AMN	-0.51352	2.72e-05	ARMC5	-0.286519	0.0264572	F2	-0.294453	0.0108782	IGSF3	-0.231332	0.048932	CMKLR1	0.314525	0.0182324	C6orf48	0.305983	0.020626
AMOTL1	-0.368348	0.00378243	ARMH3	0.36298	0.00436647	F7	-0.372622	0.0010776	IL22RA1	-0.301881	0.0094423	CMTM8	0.283861	0.0339946	C7	-0.26618	0.045354
AMOTL2	-0.430786	0.000590564	ARMH4	-0.269527	0.0372934	FABP6	-0.240396	0.0391012	IL31RA	-0.231954	0.0483099	CNOT3	-0.341866	0.00991447	C7orf41	-0.319025	0.0155719
AMPD1	-0.278909	0.0309283	ARNT2	-0.292689	0.0232431	FABP9	0.269274	0.0203424	IL3RA	0.24769	0.0346194	CNOT6L	0.435148	0.000803449	C7orf43	-0.325986	0.0133378
AMPD3	-0.315942	0.0139268	ARPC2	0.354714	0.00542163	FAH	0.264387	0.0228284	IMPDH2	0.245286	0.0364726	CNTNAP1	-0.264356	0.048974	C7orf46	0.287681	0.0300125
AMPH	-0.407034	0.00124862	ARRB1	0.291996	0.0235865	FAM138A /// FAM138B /// FAM138C /// FAM138D /// FAM138F	-0.262064	0.0240986	ITGB5	0.236132	0.0443015	CNTNAP4	-0.416525	0.00140728	C7orf62	-0.396509	0.00226203
AMZ2	0.274225	0.0339822	ARSD	-0.263543	0.0418937	FAM163B	-0.28114	0.0152479	KCNMB4	0.249624	0.0331865	COG6	0.273543	0.0413576	C7orf64	0.362664	0.00556333
ANAPC1	0.26657	0.039511	ARSE	-0.26272	0.0425616	FAM172A	-0.265095	0.0224533	KCNN2	0.275676	0.0182424	COLEC12	-0.329464	0.0131555	C8B	-0.360078	0.00593683
ANAPC10	0.443164	0.000391019	ARSF	-0.316283	0.0138189	FAM179A	0.229798	0.0488852	KCTD9	-0.242454	0.0387604	COMMD7	0.298204	0.0255963	C8orf33	0.344701	0.00864479
ANAPC4	-0.419653	0.000844554	ART1	-0.299637	0.0200251	FAM188B /// INMT-FAM188B	-0.228897	0.0498033	KIAA1109	-0.356575	0.00195843	COPB1	0.295496	0.0270326	C8orf42	-0.386568	0.00297533
ANG	-0.413755	0.00101581	ART4	-0.266216	0.0397839	FAM196B	-0.247446	0.0335411	KIAA1211	0.278063	0.0172214	COX11	0.288595	0.0310007	C8orf44	0.303702	0.0216392
ANGEL2	0.288277	0.0255052	ARTN	-0.278594	0.0311262	FAM20A	-0.265229	0.0223826	KIF27	-0.239154	0.0415765	COX18	0.288825	0.0308613	C9	-0.31313	0.0177073
ANGPT2	-0.261507	0.0435619	ASAH2B	-0.287711	0.0258083	FAM221A	0.245495	0.0350088	KIF2A	0.256213	0.028672	CPA6	-0.289455	0.0304813	C9orf102	0.350643	0.00749229
ANGPT4	-0.353385	0.00561066	ASB14	-0.325401	0.0111812	FAM46C	-0.25006	0.031655	KLHDC10	-0.232223	0.0480436	CPNE3	0.272814	0.0419241	C9orf103	0.34759	0.00806654
ANGPTL2	-0.374699	0.00318156	ASB15	-0.287409	0.0259713	FAM71B	-0.26883	0.0205582	KRT18	0.245608	0.0362193	CPNE8	0.310201	0.0199817	C9orf119	-0.265031	0.0463275
ANGPTL4	-0.263139	0.0422207	ASB16	-0.310162	0.0158751	FAM71D	-0.238751	0.040504	KRT79	-0.285297	0.0144218	CPXCR1	-0.269501	0.0445787	C9orf37	0.285306	0.0314587
ANGPTL6	-0.407815	0.00121928	ASB3	0.290948	0.0241147	FAM73B	0.241017	0.0385828	KRT83	0.271745	0.0200364	CPXM2	-0.345656	0.00907337	C9orf41	0.344321	0.00872356
ANGPTL7	-0.381518	0.00263215	ASCL5	-0.298537	0.0205078	FAM98A	0.273431	0.018413	KRT84	-0.259375	0.0266966	CR1L	-0.299012	0.0251805	C9orf82	0.283221	0.0327757
ANGPTL8	-0.352601	0.00572501	ASF1A	0.272546	0.0351364	FARS2	0.245479	0.0350212	KRTAP10-2	0.240175	0.0406878	CRBN	0.342854	0.0096889	CA13	-0.458258	0.000337519
ANK2	-0.322441	0.0119852	ASIC1	-0.288481	0.0253969	FASLG	0.229139	0.049555	KRTAP5-3	-0.323538	0.00523642	CREB1	0.26882	0.0451411	CA5A	-0.331371	0.0118038
ANKEF1	0.300015	0.0198619	ASIC2	-0.280051	0.0302193	FASTKD2	0.285231	0.0137672	L3MBTL1	0.287929	0.0135052	CREBZF	0.30715	0.0212998	CA5B	0.426679	0.000933784
ANKFN1	-0.463979	0.000188506	ASIC3	-0.260099	0.0447473	FAXC	-0.386423	0.000672223	LAMC1	0.266055	0.0228991	CRLF2	0.323693	0.0149506	CACYBP	0.377277	0.00381563
ANKHD1	0.373432	0.00329421	ASIC4	-0.299502	0.0200842	FBN3	-0.251528	0.0306354	LAMP2	-0.270173	0.0207948	CRTC2	-0.287818	0.0314765	CAGE1	-0.387173	0.00292684
ANKLE1	-0.474082	0.000130032	ASPA	-0.257405	0.0470889	FCGBP	0.263902	0.023089	LAMP5	0.296694	0.0108071	CS	0.330498	0.0128543	CALCA	0.403417	0.00186043
ANKMY2	0.439061	0.000449057	ASPH	-0.282828	0.0285522	FDCSP	-0.26552	0.02223	LANCL3	0.305062	0.00868176	CSAG1	-0.282632	0.0348098	CALCR	-0.32119	0.0148451
ANKRA2	0.40813	0.00120765	ASPHD1	-0.267472	0.0388235	FER1L4	-0.276277	0.0171842	LBR	-0.278999	0.0168346	CSDA	-0.289344	0.0305475	CALD1	-0.328706	0.0125428
ANKRD10	0.310234	0.0158496	ASPM	-0.259381	0.0453619	FGD1	-0.243455	0.0366013	LCE4A	-0.258251	0.0273854	CSN2	-0.28915	0.0306643	CALN1	-0.396724	0.00224846
ANKRD12	0.284417	0.0276341	ASTN1	-0.325524	0.0111489	FGF14	-0.292519	0.0114361	LCOR	-0.257281	0.0279917	CSPG4	-0.31335	0.0186943	CAMK4	0.43341	0.000757855
ANKRD13B	-0.495202	5.76e-05	ASTN2	-0.348191	0.00640647	FGF17	-0.243094	0.0368888	LDLRAP1	0.287674	0.0135918	CTAGE4	0.298271	0.0255616	CAPN1	-0.279229	0.0354251
ANKRD13C	0.419361	0.000852363	ATCAY	-0.335438	0.00879245	FGF18	-0.246248	0.0344363	LEFTY1	0.314376	0.00675436	CTNNA2	-0.274321	0.0407605	CAPN11	0.268796	0.0431986
ANKRD17	0.426663	0.000675172	ATG10	0.278576	0.0311372	FGF7 /// KGFLP1 /// KGFLP2	0.259303	0.0256848	LENG9	0.276508	0.0178807	CTNNAL1	-0.26693	0.0467328	CAPN5	-0.464647	0.000271383
ANKRD18A	-0.266211	0.039788	ATG13	0.297464	0.0209882	FGFRL1	-0.235749	0.0431703	LGALS12	0.270751	0.0205133	CTSC	0.313167	0.0187671	CAPN7	0.267639	0.0441414
ANKRD2	-0.439092	0.0004486	ATG14	0.349728	0.00616128	FHAD1	-0.286642	0.0132861	LHFP	0.242924	0.0383728	CTSE	-0.298336	0.0255281	CAPN9	-0.304585	0.021242
ANKRD22	-0.262953	0.0423718	ATG3	0.395085	0.00178347	FHL1	0.229291	0.0494003	LHX3	-0.303781	0.00898128	CTSS	0.2687	0.0452409	CARHSP1	-0.350354	0.00754516
ANKRD23	-0.344656	0.00700306	ATG4C	0.297093	0.0211564	FITM1	-0.244033	0.0361442	LINC00161	-0.235871	0.0445432	CX3CR1	0.283275	0.0343815	CARM1	-0.382042	0.00336165
ANKRD29	-0.302535	0.0187996	ATG5	0.315984	0.0139135	FLJ33360	-0.260568	0.0249472	LINC00311	-0.250603	0.0324802	CXCL13	-0.296593	0.026443	CASC5	-0.438716	0.000640911
ANKRD30A	-0.259015	0.045677	ATG9B	-0.278303	0.03131	FMO3	-0.296017	0.0104446	LINC01388	-0.230593	0.049679	CXorf1	-0.272984	0.0417912	CAV1	-0.316711	0.0163823
ANKRD33	-0.397482	0.00166211	ATIC	0.354291	0.00548117	FOXA2	-0.290659	0.0119958	LIPC	0.266761	0.0225259	CXorf19	-0.299524	0.0249199	CBFA2T3	-0.309034	0.0193335
ANKRD35	-0.362522	0.00441978	ATOH8	-0.395867	0.00174305	FOXB1	-0.294519	0.0108597	LIPN	-0.250554	0.0325151	CXorf22	-0.26645	0.0471445	CBFB	0.359839	0.0059725
ANKRD36	0.333663	0.00917945	ATP12A	-0.326241	0.0109619	FOXI1	-0.249299	0.0321947	LMBRD1	-0.258764	0.027069	CXorf27	-0.361514	0.00618966	CBR4	0.271604	0.0409802
ANKRD40CL	-0.419359	0.000852428	ATP1A1	0.405459	0.0013097	FOXN1	-0.232021	0.0466817	LOC100133091	0.318157	0.00608647	CXorf40A	0.365538	0.00560019	CBWD1	0.278593	0.0358635
ANKRD44	0.405905	0.00129211	ATP1A2	-0.280743	0.0297965	FRRS1L	-0.270416	0.0197955	LOC100287290	0.443434	8.53e-05	CXorf41	-0.297227	0.0261072	CCDC101	0.29414	0.0263581
ANKRD52	-0.326186	0.0109762	ATP1B1	0.306644	0.0171719	FUS	0.244468	0.035803	LOC100289283	0.238508	0.0421466	CXorf66	-0.299895	0.0247329	CCDC104	0.317033	0.0162673
ANKRD53	-0.423757	0.000741243	ATP1B2	-0.320449	0.012554	G6PC2	-0.232811	0.045919	LOC100508226	-0.284679	0.0146443	CYBB	0.302046	0.0236693	CCDC108	-0.261074	0.0498132
ANKRD6	-0.389153	0.00211864	ATP1B3	0.427724	0.000652419	G6PC3	-0.354364	0.00195065	LOC101805491 /// TMEM247	-0.285724	0.0142694	CYCS	0.279729	0.0368007	CCDC113	-0.265129	0.0462439
ANKRD60	-0.398653	0.00160555	ATP2A1	-0.336527	0.00856228	GABBR1 /// UBD	-0.260214	0.0251522	LOC102724828 /// MRPL23	0.28718	0.0137609	CYLD	0.27938	0.0370462	CCDC132	0.288603	0.0294663
ANKS1B	-0.450748	0.000301352	ATP2B3	-0.304487	0.0180107	GABBR2	-0.308301	0.00753145	LOC105370720 /// LOC441956	-0.252375	0.0312345	CYP20A1	0.29153	0.0292572	CCDC136	0.359639	0.00600236
ANKS3	-0.299781	0.019963	ATP2C2	-0.42274	0.000765714	GABRR1	-0.324726	0.00476102	LOC339166 /// WSCD1	-0.257463	0.027877	CYP2B7P1	-0.355457	0.00717913	CCDC138	0.352962	0.00708028
ANLN	-0.432591	0.000556641	ATP4A	-0.322938	0.0118468	GADD45GIP1	0.340373	0.00300436	LOC441155 /// ZC3H11A /// ZC3H11B	-0.295708	0.0110852	CYP2C8	-0.294235	0.0277239	CCDC19	-0.311965	0.0181573
ANO1	-0.470764	0.000147087	ATP4B	-0.296417	0.0214662	GALNT12	0.246928	0.0339253	LOC645261	-0.237317	0.0432159	CYP2U1	0.33288	0.0121829	CCDC53	0.303652	0.0216621
ANO2	-0.439136	0.000447927	ATP5F1B	0.258174	0.0464101	GALNT6	0.279858	0.015739	LPGAT1	-0.354866	0.00206601	CYP4V2	0.30147	0.0239503	CCDC59	0.292031	0.0275077
ANO3	-0.479852	0.000104636	ATP5MD	0.258976	0.0457108	GALNTL6	-0.235164	0.0437058	LPP	-0.248419	0.0340735	CYSLTR2	0.336807	0.0111416	CCDC64	0.422764	0.00105227
ANO4	-0.413476	0.00102463	ATP5MG	0.270756	0.0364024	GAS2	-0.282252	0.0148323	LRRC16A	0.298867	0.0102156	CYTH3	0.302309	0.0235423	CCDC65	0.386308	0.00299641
ANO7	-0.537861	9.34e-06	ATP6V0A4	-0.257366	0.0471228	GAS2L2	-0.242804	0.037122	LRRC36	0.26378	0.0241372	DAOA	-0.321956	0.0155303	CCDC68	-0.391147	0.00262517
ANOS1	-0.296844	0.0212701	ATP6V0D2	-0.266112	0.0398647	GATS /// GATSL2	-0.253998	0.0289824	LRRC42	-0.260291	0.0261466	DARS2	0.294626	0.0275079	CCDC71	0.278818	0.0357079
ANTXR1	-0.366143	0.00401336	ATP6V1B1	-0.387521	0.00222017	GBP2	-0.242011	0.0377644	LRRC75A-AS1	0.25663	0.028405	DCBLD1	0.294991	0.0273075	CCDC83	-0.321436	0.0147642
ANXA10	-0.2714	0.0359423	ATP6V1C2	-0.274397	0.0338657	GBP6	-0.234745	0.0440939	LRRFIP1	-0.244976	0.0367169	DDA1	0.265431	0.0480276	CCDC85A	-0.262039	0.0489439
ANXA13	-0.289171	0.0250324	ATP7B	-0.362774	0.00439032	GBX1	-0.276981	0.0168915	LSM4	0.247242	0.0349591	DDX18	0.270256	0.0439617	CCDC91	0.269275	0.0428138
ANXA2P3	-0.30187	0.0190753	ATP8B3	-0.286291	0.0265824	GBX2	-0.282831	0.0146198	LSM7	0.236976	0.0435254	DDX19A	0.367897	0.00527795	CCIN	-0.280134	0.0348092
ANXA2R	0.433782	0.000535235	ATRAID	0.370962	0.00352391	GCFC2	0.29879	0.00971262	LTB	0.234967	0.04539	DDX21	0.270366	0.0438725	CCL21	-0.292274	0.0273736
ANXA3	-0.257804	0.0467353	ATRNL1	-0.254479	0.0497442	GCKR	-0.229458	0.04923	LTBP1	0.267764	0.0220051	DDX3Y	-0.269948	0.0442128	CCL27	0.31271	0.0178684
ANXA9	-0.384261	0.00243616	ATXN3	0.27886	0.0309589	GCM1	-0.244949	0.0354294	LYN	-0.230893	0.049374	DDX5	0.371265	0.00484629	CCNB1IP1	0.262163	0.0488333
AOAH	0.345694	0.00682303	ATXN7L3B	0.367932	0.00382506	GCOM1 /// MYZAP	0.316126	0.00607207	LYST	-0.249719	0.0331178	DEDD	-0.267526	0.0462257	CCNC	0.368594	0.00478379
AOC1	-0.256914	0.0475262	AUP1	0.334716	0.0089482	GCSAM	0.275202	0.01764	LYVE1	-0.257785	0.0276755	DENND2D	0.263703	0.049556	CCNH	0.483662	0.000138185
AOC3	-0.34543	0.00686832	AURKC	-0.299569	0.0200549	GDI1	-0.331733	0.0038852	MAL2	-0.289775	0.0128931	DEPDC7	-0.373403	0.00458863	CCNI	-0.438862	0.000637929
AOX1	-0.411986	0.00107295	AVP	-0.256003	0.0483459	GDPD2	0.241608	0.0380946	MAPKAPK2	-0.265379	0.023261	DERL1	0.352172	0.00777151	CCNL1	0.285556	0.0313036
AP1AR	0.381537	0.00263076	AVPR1A	-0.293861	0.0226713	GDPD5	0.242253	0.0375672	MARS2	0.279862	0.0164847	DGCR6L	-0.331571	0.012548	CCNL2	0.288488	0.0295343
AP1M2	-0.370555	0.00356315	AVPR2	-0.291607	0.0237815	GEMIN2	0.33455	0.00357558	MBTPS2	0.264627	0.0236699	DGKK	0.352557	0.00769989	CCNT2	0.329923	0.0122006
AP3B1	0.387869	0.00219816	AXDND1	-0.343422	0.00722241	GEMIN8	0.247222	0.0337071	MCCC1	0.250877	0.032285	DHX15	0.263675	0.0495815	CCR7	0.288918	0.0292815
AP3B2	-0.56249	2.9e-06	AZI2	0.291348	0.0239119	GFRA4	-0.250469	0.0313684	MCOLN3	0.273915	0.0190281	DHX34	-0.39616	0.00250741	CCT5	0.294121	0.0263683
AP3M2	0.389821	0.00207827	AZIN2	-0.284549	0.0275585	GGCT	0.260667	0.0248903	MDM2	-0.242467	0.0387494	DHX35	0.263438	0.0497939	CCT8	0.315075	0.0169766
AP4B1	0.286908	0.0262438	B3GALT5	-0.295058	0.0220999	GGN	-0.270539	0.0197377	MEGF9	-0.250634	0.032458	DHX57	0.290346	0.0299503	CCZ1	0.381544	0.00340667
APBA1	-0.310171	0.0158722	B3GAT1	-0.354581	0.00544033	GGT6	-0.267917	0.0210082	MFGE8	-0.267262	0.0222642	DIABLO	0.303963	0.0227544	CD109	-0.441336	0.000589403
APBA2	0.265752	0.0401434	B3GAT2	-0.269664	0.0371927	GGTA1P	0.258886	0.0259319	MFN2	-0.27976	0.0165258	DIS3L	0.295879	0.0268256	CD164	0.344792	0.00862598
APBA3	-0.427003	0.000667796	B3GLCT	-0.292677	0.0232492	GIT2	-0.313896	0.00646013	MLH3	0.300152	0.00987955	DKFZP779L1853	0.283909	0.0339634	CD2	0.307969	0.0197765
APBB2	-0.297112	0.0211478	B3GNT3	-0.265195	0.0405794	GJA5	-0.307589	0.00767822	MLN	-0.235894	0.0445222	DLG2	-0.285967	0.0326343	CD200R1L	-0.312804	0.0178323
APC2	-0.507819	3.45e-05	B3GNT6	-0.327598	0.0106153	GJD2	-0.2394	0.0399457	MLNR	0.261321	0.025539	DLGAP2	-0.278509	0.0376648	CD247	0.352816	0.00710566
APCDD1	-0.422717	0.00076628	B3GNT8	-0.338598	0.00813862	GLI2	-0.239654	0.0397287	MMRN1	0.281722	0.0157518	DLST	0.270983	0.0433743	CD28	0.334084	0.0110905
APCDD1L	-0.426757	0.000673125	B3GNTL1	-0.322041	0.0120977	GLIS1	-0.299187	0.00961178	MNX1	0.250803	0.0323374	DMC1	-0.265967	0.0475616	CD3E	0.300834	0.0229728
APCS	-0.330139	0.00999163	B4GALNT1	-0.279982	0.0302618	GLIS2	-0.321971	0.00515073	MPP7	-0.268802	0.0214763	DMTF1	0.300538	0.0244106	CD47	0.457118	0.000350762
APLN	-0.387503	0.00222132	B4GALNT2	-0.295297	0.0219875	GLT8D2	-0.284092	0.0141662	MRC1	0.262156	0.0250558	DNAH12	-0.348799	0.00842348	CD48	0.33006	0.0121625
APLNR	-0.352237	0.0057787	B4GALNT4	-0.313081	0.014864	GLYAT	-0.287152	0.0131159	MRPL12	0.289953	0.0128353	DNAH17	-0.416488	0.0014088	CD6	0.265301	0.0460969
APLP1	-0.461173	0.000208561	B4GALT2	-0.34835	0.0063807	GNAT1	-0.240818	0.038748	MRPL37	0.255586	0.0290784	DNAJB12	-0.307086	0.0213284	CD69	0.270644	0.0417277
APOA1	-0.340348	0.00779515	B9D1	-0.278966	0.0308922	GNB3	-0.294964	0.0107348	MRPS33	0.265681	0.0230988	DNAJB9	0.428614	0.000981614	CD8B	0.339325	0.0098172
APOA2	-0.25937	0.0453707	BAG4	0.254489	0.0497354	GNG4	-0.251072	0.030949	MRTO4	0.246717	0.0353597	DNAJC12	-0.265242	0.0481925	CD96	0.365742	0.00514584
APOA5	-0.302012	0.0190162	BAIAP2L2	-0.329417	0.0101656	GNGT2	0.251251	0.0308256	MSH4	-0.252248	0.0313225	DOPEY1	0.305686	0.0219578	CD97	-0.353235	0.00703313
APOB	-0.456522	0.000246134	BAIAP3	-0.344913	0.00695796	GNLY	0.293225	0.0112295	MSR1	-0.356843	0.00194207	DPP3	0.330068	0.0129789	CDADC1	0.467482	0.000246013
APOBEC2	-0.396243	0.00172392	BAK1	0.343009	0.00729716	GOLIM4	-0.231011	0.0476726	MTF1	-0.277175	0.0175953	DPPA4	-0.352129	0.00777941	CDC14A	0.336502	0.0104865
APOBEC3D	0.257955	0.0466022	BAMBI	-0.347396	0.00653657	GOLM1	0.232986	0.0457513	MTFR1L	0.233078	0.047203	DPY19L1	-0.321841	0.0155692	CDC27	-0.347966	0.00799385
APOBEC4	-0.270103	0.0368733	BARHL1	-0.324715	0.0113635	GOSR2	0.269183	0.0203864	MXD4	0.239749	0.0410564	DRG1	0.305083	0.0222342	CDC37L1	0.426012	0.000953069
APOC1	-0.254627	0.0496069	BARX1	-0.358188	0.00495357	GOT2	0.258477	0.0261765	MYB	0.278117	0.0171987	DSCR8	-0.310945	0.0196709	CDC42BPA	-0.354285	0.00685428
APOC2	-0.423402	0.00074971	BARX2	-0.294298	0.0224615	GP1BA	0.231014	0.0476697	MYCT1	0.288253	0.0133961	DSTN	0.277785	0.0381855	CDC42BPG	0.267033	0.0446417
APOC3	-0.457962	0.000233885	BASP1-AS1	-0.321902	0.0121369	GP5	0.251062	0.0309561	MYH15	-0.282976	0.0152738	DTHD1	0.349693	0.00824617	CDC42SE2	0.30246	0.0222085
APOC4	-0.508032	3.42e-05	BBS4	0.287607	0.0258645	GPAM	0.277821	0.0165477	MYL3	-0.24638	0.0356191	DUSP10	0.351483	0.00790092	CDCA5	-0.293825	0.0265271
APOE	-0.459825	0.000218866	BCAM	-0.323056	0.0118143	GPR143	-0.261061	0.0246646	MYO1B	0.342178	0.00304541	DUSP12	0.314146	0.0183805	CDH1	-0.300403	0.0231795
APOH	-0.257769	0.0467661	BCAN	-0.281031	0.0296221	GPR150	-0.303098	0.0086645	MYO5C	-0.265607	0.0231384	DUSP13	-0.325179	0.0144695	CDH24	0.277826	0.0363975
APOL5	-0.382629	0.00255113	BCAR1	-0.300455	0.0196726	GPR17	-0.333987	0.00363569	MYSM1	-0.278966	0.0168482	DYNLT3	0.266843	0.0468072	CDH9	-0.285098	0.031588
APOO	0.322333	0.0120155	BCAR3	-0.308647	0.0164231	GPR173	-0.29505	0.010711	MYZAP	0.255576	0.0290847	DZIP1L	-0.268945	0.0450376	CDHR4	0.323256	0.0141788
APP	-0.336686	0.00852904	BCCIP	0.312895	0.0149268	GPR174	0.259256	0.0257126	NAV1	0.335796	0.00368005	EDNRA	-0.337552	0.010953	CDK2AP1	-0.30228	0.0222922
APPL1	0.269509	0.0373066	BCL2L1	-0.316928	0.013616	GPR179	-0.318603	0.00566517	NBPF15 /// NBPF20 /// NBPF26 /// NBPF8	0.262713	0.0247371	EFHC2	-0.269055	0.044947	CDK3	0.335077	0.0108388
AQP1	-0.41451	0.000992262	BCL2L14	-0.358958	0.00485478	GPR27	-0.253414	0.0293666	NCKAP1	0.245175	0.0365596	EFNA1	-0.281301	0.0357114	CDKN2AIP	0.341084	0.00941932
AQP10	-0.282414	0.0287959	BCL6B	-0.296687	0.0213419	GPR52	-0.270804	0.0196127	NDFIP2	0.293327	0.0117823	EFNB2	-0.293547	0.0281076	CDNF	0.278223	0.0361205
AQP11	-0.411373	0.00109339	BCO1	-0.311454	0.0154205	GPX2	-0.24969	0.0319165	NDUFS7	0.266849	0.0224801	EIF1AX	0.306582	0.0215532	CDR2	0.356163	0.00654418
AQP2	-0.383529	0.00248713	BCS1L	0.305495	0.0176144	GRAP2	0.271606	0.0192396	NDUFV3	0.305652	0.00854663	EIF2B3	0.270441	0.0438122	CDRT15	0.309389	0.0191876
AQP4	-0.423218	0.000754133	BEGAIN	-0.272721	0.0350142	GRB2	-0.234172	0.0446284	NEB	-0.231112	0.0491526	EIF2S1	0.375136	0.00438861	CDSN	0.320604	0.0150389
AQP4-AS1	-0.272169	0.0353996	BEST2	-0.379763	0.00276485	GRIK5	-0.293789	0.011067	NECAB1	-0.23659	0.0438788	EIF2S3	0.356891	0.00693315	CEBPZ	0.410406	0.00152015
AQP5	-0.415538	0.000961001	BEST3	-0.280621	0.0298708	GRIN2A	-0.261815	0.0242378	NEFM	0.264122	0.0239478	EIF3L	0.276853	0.0388645	CELA1	0.280512	0.0345549
AQP6	-0.433948	0.000532315	BEST4	-0.352876	0.00568464	GSX2	-0.243721	0.0363901	NEIL2	0.291219	0.012431	EIF4A1	0.358091	0.00673302	CEP135	0.392271	0.00254503
AQP7	-0.401108	0.00149257	BFSP1	-0.264749	0.0409306	GUCY1B3	0.246521	0.0342303	NEK2	-0.326703	0.00478708	EIF4A2	0.307551	0.0211223	CEP57	0.263848	0.0473485
AQP8	-0.447602	0.00033598	BGN	-0.373152	0.00331951	GUCY2D	-0.260844	0.0247892	NGFRAP1	0.250094	0.0328462	EIF4B	0.287882	0.0314372	CEP72	0.269778	0.042412
AR	-0.433324	0.000543368	BHLHB9	-0.261795	0.0433227	GUSBP11	-0.323845	0.00488278	NGRN	0.249247	0.0334619	ELK3	0.274349	0.0407389	CEPT1	0.289442	0.0289765
ARAP2	0.416486	0.00093295	BHLHE22	-0.434644	0.000520203	GXYLT2	-0.300084	0.00938692	NHEJ1	0.23526	0.0451144	ELL	-0.276644	0.0390182	CETN3	0.356179	0.00654147
ARCN1	-0.27378	0.034285	BHLHE41	-0.354332	0.00547546	GYG1	-0.251212	0.0308528	NHP2	0.233392	0.0468975	ELP2	0.263697	0.0495611	CHKA	-0.262575	0.0484669
ARFGAP3	0.317882	0.0133208	BHMT	-0.30987	0.0159797	GYPB	-0.260039	0.0252538	NID1	0.237074	0.0434366	EMCN	-0.301265	0.0240507	CHM	0.300875	0.0229534
ARFGEF3	-0.41651	0.000932257	BHMT2	-0.293257	0.0229645	HAAO	-0.229416	0.0492729	NIT2	0.247869	0.0344847	EML4	0.326089	0.0141812	CHMP7	0.268108	0.0437577
ARG1	-0.412334	0.00106147	BICRA	-0.314116	0.0145188	HAO2	-0.302058	0.00890802	NLRP4	-0.237944	0.0426503	EMR1	0.367482	0.00533351	CHORDC1	0.333688	0.0111924
ARGLU1	0.295656	0.0218194	BIK	-0.378765	0.00284291	HAP1	-0.254752	0.0284931	NME3	0.267571	0.0221045	EPB41L5	-0.325441	0.014386	CHRNE	-0.301295	0.0227539
ARHGAP15	0.353687	0.00556718	BIRC5	-0.336281	0.00861385	HARS	0.33749	0.00327612	NOLC1	0.243118	0.0382136	EPHA3	-0.286711	0.0321649	CIAPIN1	0.26861	0.0433493
ARHGAP20	-0.352749	0.00570325	BIRC7	-0.304045	0.0181867	HBB	-0.246725	0.0340776	NPAP1	0.258235	0.0273954	EPHA4	0.353403	0.00754461	CIRBP	0.404667	0.00179499
ARHGAP25	0.425605	0.000698599	BLID	-0.348202	0.0064047	HBG1 /// HBG2	-0.242847	0.0370874	NPAS4	-0.278397	0.0170824	EPN3	-0.273765	0.0411861	CKAP2L	-0.302938	0.021988
ARHGAP27P1	-0.257345	0.0471421	BLVRA	0.421345	0.000800493	HBM	-0.298781	0.00971507	NR2C2AP	0.236243	0.0441989	EPS8	0.309988	0.0200712	CKB	-0.307486	0.0199804
ARHGAP29	-0.29101	0.0240832	BMP15	-0.294932	0.0221595	HCRT	-0.240412	0.0390883	NSD1	-0.283411	0.0151106	EPT1	0.28505	0.0332211	CLCN2	0.339101	0.00986912
ARHGAP33	-0.459206	0.000223755	BMP2	-0.278393	0.0312528	HCRTR1	-0.316969	0.00593082	NSUN4	0.260405	0.0260784	EPYC	-0.265086	0.0483296	CLDN11	-0.322157	0.01453
ARHGAP36	-0.390199	0.00205572	BMP4	-0.262424	0.042804	HCRTR2	-0.2297	0.0489847	NUDT17	0.277958	0.0172654	ERO1LB	0.300779	0.024291	CLDN9	-0.266996	0.0446726
ARHGAP44	-0.426493	0.000678893	BMP7	-0.32904	0.0102573	HDAC10	-0.230092	0.0485894	NXPH2	-0.261151	0.0256385	ETF1	0.310838	0.0197152	CLDND1	0.466935	0.000250736
ARHGAP5	0.273526	0.0344586	BMX	-0.32379	0.0116128	HDC	0.235417	0.0434738	NYAP1	-0.327559	0.00467151	ETNK1	0.36331	0.00592015	CLEC2D	0.268378	0.0435372
ARHGAP6	-0.296887	0.0212507	BNIP1	0.334945	0.00889856	HEBP2	-0.24455	0.0357391	ODF1	-0.238782	0.0419036	ETS1	0.352217	0.0077631	CLIC4	-0.26355	0.0476083
ARHGDIA	-0.334739	0.00894311	BNIPL	-0.296293	0.0215233	HELLS	0.308744	0.00744124	OLAH	-0.256828	0.0282785	EXOC2	0.320176	0.016144	CLIP2	-0.440233	0.000610605
ARHGDIG	-0.412157	0.00106728	BOC	-0.337826	0.00829436	HERC2P4	-0.233335	0.0454181	OLIG1	0.287686	0.0135876	EXOC5	0.3312	0.0126533	CLIP4	0.264378	0.0468885
ARHGEF10	-0.303292	0.0184904	BOD1	0.292548	0.0233128	HES6	0.267639	0.0211471	OLIG2	0.249376	0.0333677	EXOG	0.266381	0.0472037	CLK1	0.3251	0.0136057
ARHGEF15	-0.448573	0.000324922	BOK	-0.333199	0.0092829	HES7	-0.282247	0.014834	OR10A3	-0.247534	0.0347371	EXT2	0.263389	0.0498382	CLK2	0.27561	0.0379786
ARHGEF16	-0.359788	0.00475026	BORCS7	0.364004	0.00424918	HEXIM2	0.251449	0.0306897	OR1M1	-0.243379	0.0380005	FAH	-0.372829	0.00465654	CLK2P	0.337958	0.0101366
ARHGEF17	-0.419779	0.000841199	BPESC1	-0.286296	0.0265798	HEYL	-0.284449	0.0140402	OR4D10	-0.263141	0.0244951	FAM100B	-0.392524	0.00276952	CLLU1	-0.301013	0.0228876
ARHGEF25	-0.327315	0.0106867	BPI	-0.280231	0.0301089	HGD	0.229128	0.0495665	OR4P4	-0.251104	0.0321238	FAM102A	0.265529	0.0479422	CLLU1OS	-0.265168	0.0462109
ARHGEF26	-0.430512	0.000595867	BPIFA1	-0.280756	0.0297889	HIF3A	-0.281838	0.0149859	OR51E2	-0.267868	0.0219517	FAM105B	0.302262	0.023565	CLPTM1	-0.323162	0.0142083
ARHGEF28	-0.320048	0.0126711	BPIFA2	-0.318949	0.0129972	HIST1H4F	0.286049	0.0134864	OR52A5	-0.28959	0.0129534	FAM117A	-0.319275	0.0164628	CLRN1	-0.286624	0.0306488
ARHGEF3	0.488818	7.41e-05	BPIFA3	-0.462701	0.000197408	HIST3H2BB	-0.235122	0.0437454	OR52B4	-0.243948	0.0375394	FAM131A	-0.283081	0.0345104	CLU	-0.347455	0.00809283
ARHGEF37	-0.36882	0.00373458	BPIFA4P	-0.322085	0.0120851	HIST3H3	-0.246011	0.0346159	OR5AS1	-0.251145	0.0320948	FAM134B	0.301968	0.0237075	CLUAP1	0.277378	0.0367128
ARHGEF38	-0.42602	0.000689319	BPIFB2	-0.335817	0.00871181	HLA-DPB1	0.254863	0.0284218	OR5M1	-0.2355	0.0448896	FAM135A	0.298825	0.0252762	CLYBL	0.295553	0.0256107
ARHGEF39	-0.452306	0.000285432	BPIFB4	-0.405379	0.00131284	HMBOX1	0.235028	0.0438313	OR6K6	-0.239417	0.0413455	FAM150A	-0.269447	0.0446229	CMTM4	0.312826	0.0178238
ARHGEF4	-0.358612	0.00489899	BPIFB6	-0.401277	0.00148505	HMGN3	0.248352	0.0328768	OR6S1	-0.256715	0.0283507	FAM154A	0.333369	0.0120489	CMTM5	-0.325917	0.0133584
ARHGEF5	-0.368295	0.00378787	BPIFC	-0.254453	0.049769	HMX2	-0.255577	0.0279656	OR9A2	-0.247588	0.0346962	FAM165B	0.273178	0.0416403	CNGB3	-0.296288	0.025229
ARID4B	0.368139	0.00380378	BRCA1	-0.287458	0.025945	HNF1A	-0.26471	0.0226565	OST4	0.239665	0.0411291	FAM169A	0.310189	0.0199867	CNIH4	0.261936	0.0490365
ARIH1	0.296189	0.0215714	BRCC3	0.268524	0.038034	HNF4A	-0.261904	0.0241878	OTOF	-0.26473	0.0236138	FAM170B	-0.285322	0.033046	CNO	0.277928	0.0363264
ARIH2	0.457011	0.000241913	BRD2	0.268185	0.0382865	HORMAD2	-0.270528	0.0197426	OTUB1	0.23127	0.048994	FAM173B	0.277768	0.0381979	CNOT3	-0.350563	0.00750689
ARL11	-0.325521	0.0111498	BRD3OS	-0.31608	0.013883	HOXB6	-0.253937	0.0290225	OXA1L	0.232771	0.0475032	FAM175A	0.313929	0.0184655	CNOT6L	0.35306	0.00706331
ARL14	-0.390799	0.00202042	BRDT	-0.28078	0.0297742	HOXC9	-0.259843	0.0253678	P2RY12	0.277915	0.0172832	FAM190A	0.266591	0.0470228	CNTLN	-0.32245	0.0144355
ARL2BP	0.441521	0.000413391	BRINP1	-0.454472	0.000264579	HRH2	-0.301862	0.00895446	P2RY13	-0.233832	0.0464724	FAM190B	0.357107	0.00689681	CNTN1	-0.318132	0.0158803
ARL4C	0.474811	0.000126541	BRINP3	-0.338792	0.0080999	HSCB	0.235631	0.0432775	PACRG	0.248744	0.0338323	FAM27A	-0.383298	0.00354656	CNTNAP4	-0.286633	0.0306435
ARL9	-0.438553	0.000456765	BRIX1	0.340441	0.00777736	HSFX1 /// HSFX2	-0.268324	0.0208067	PAEP	-0.256108	0.0287401	FAM27C	-0.343214	0.00960786	COBLL1	-0.318777	0.0156572
ARMC12	-0.391343	0.00198884	BRMS1L	0.291602	0.0237841	HSP90AB1	0.326554	0.00451712	PAPD5	-0.300127	0.00988595	FAM27D1	-0.338765	0.0106519	COG4	0.276635	0.0372406
ARMC5	-0.426018	0.000689372	BRS3	-0.305601	0.0175731	HSP90AB1 /// HSP90AB3P	0.305613	0.00809927	PAPOLA	-0.268344	0.0217084	FAM35B	0.292161	0.0288937	COIL	0.343791	0.00883426
ARMC9	-0.269791	0.0371005	BRSK1	-0.28748	0.0259333	HSPE1 /// HSPE1-MOB4	0.284512	0.014018	PARK7	0.25565	0.0290365	FAM35B2	0.308198	0.020839	COL10A1	0.354312	0.00684965
ARMCX1	-0.351192	0.00593539	BRSK2	-0.331693	0.00962603	HSPH1	0.235328	0.0435552	PARP2	0.265826	0.0230214	FAM3A	-0.306939	0.0213935	COL8A1	-0.276195	0.0375559
ARMCX2	-0.345983	0.00677351	BSPRY	-0.266262	0.0397487	HTR5A	-0.248976	0.0324263	PARP8	-0.3172	0.00624979	FAM60A	0.302501	0.0234498	COLQ	0.318003	0.0159253
ARMH3	0.255537	0.0487701	BST2	0.262246	0.0429498	HYDIN	-0.255263	0.0281656	PARP9	-0.332302	0.00407511	FAM69B	-0.317297	0.017181	COMMD2	0.282514	0.0332321
ARMH4	-0.346603	0.00666862	BTBD16	-0.275457	0.0331552	ID2B	0.250164	0.031582	PATE3	-0.241575	0.0394949	FAM71C	-0.267261	0.0464507	COMMD8	0.268878	0.0431328
ARNT2	-0.454764	0.000261883	BTBD9	0.306146	0.0173626	IDH3B	0.244526	0.0357576	PCDHB5	0.242465	0.0387514	FAM73A	0.273866	0.0411086	COMT	-0.345903	0.00840004
ARNTL	0.477719	0.000113439	BTN2A2	0.281975	0.0290561	IFIT1B	-0.247782	0.0332937	PDCD1	-0.258063	0.0275019	FAM76A	0.332451	0.0123014	COPB1	0.311823	0.0182129
ARNTL2	-0.295446	0.0219173	BTN3A3	0.285071	0.027263	IFNAR2	-0.253828	0.029094	PDGFC	0.234134	0.0461823	FAM83A	-0.346207	0.00895632	COPE	-0.357283	0.00636507
ARPC2	0.285406	0.027075	BTNL2	-0.328423	0.0104092	IFNW1	-0.275615	0.0174636	PDHA2	-0.25356	0.0304233	FAM9A	-0.275978	0.0395112	COPG	-0.28817	0.0297218
ARPP21	-0.332174	0.0095153	BTNL9	-0.269185	0.037544	IFRD2	0.236442	0.0425417	PDILT	-0.236097	0.044334	FAR1	0.349264	0.00833082	COQ10B	0.296282	0.0252322
ARR3	-0.416776	0.000924508	BUB1	-0.27161	0.0357935	IGHV3-13	0.239965	0.039465	PDX1	-0.271861	0.0199814	FARP1	-0.305294	0.0221371	CORIN	-0.270596	0.0417654
ARSE	-0.287327	0.0260161	BUB1B	-0.359584	0.00477572	IL17RC	-0.298437	0.00980338	PDZD2	0.271103	0.0203431	FASLG	0.274441	0.040669	CORO1C	-0.304261	0.0213873
ARSF	-0.549101	5.54e-06	BUD23	0.467089	0.000168349	IL9R	-0.293712	0.0110892	PEAR1	0.234957	0.0453997	FASTKD3	0.29347	0.0281506	COX10	0.262808	0.0482605
ARSJ	-0.350877	0.00598337	BZW2	0.431473	0.000577425	ILDR1	-0.288604	0.0126416	PER3	-0.241427	0.0396191	FAT3	-0.27691	0.0388232	COX11	0.32072	0.0150003
ART1	-0.470283	0.000149722	C10orf53	-0.43449	0.000522866	ILF2	0.286128	0.0134597	PFKFB2	-0.263451	0.0243212	FBLIM1	-0.283157	0.0344595	COX6B1	-0.272492	0.0402987
ART3	-0.303295	0.0184892	C10orf62	-0.313005	0.0148896	ILKAP	0.243375	0.0366647	PHF3	-0.303383	0.00907603	FBXO2	-0.298931	0.0252222	COX6B2	-0.297769	0.0244745
ART4	-0.302398	0.0188563	C10orf71	-0.264513	0.0411173	IMP4	0.272427	0.0188639	PHF6	-0.324572	0.00508569	FBXO21	0.270855	0.0434775	COX7A2L	0.317207	0.0162054
ART5	-0.41122	0.00109857	C10orf82	-0.294478	0.0223753	INPP5B	0.243811	0.036319	PHIP	-0.241979	0.0391559	FBXO25	0.269602	0.0444956	CPLX3	0.277559	0.0365848
ARTN	-0.349657	0.00617246	C10orf90	-0.262321	0.0428884	INSL5	-0.2684	0.0207691	PHKA1	-0.256888	0.0282403	FBXO27	-0.265918	0.0476036	CPNE1	0.31302	0.0177492
ARVCF	-0.288267	0.0255104	C10orf91	-0.281773	0.0291766	INSM1	-0.302319	0.00884625	PIK3R1	-0.241997	0.0391409	FBXO32	0.281324	0.0356957	CPNE5	-0.262592	0.0484516
ASAH2B	-0.325446	0.0111695	C11orf16	-0.349494	0.006198	IPMK	-0.256127	0.0276188	PKDREJ	-0.251563	0.0318003	FBXO8	0.300032	0.0246638	CPPED1	-0.340408	0.00957065
ASAP3	-0.39882	0.00159767	C11orf40	-0.409258	0.00116675	IQCF6	-0.276055	0.0172774	PKIA	0.284832	0.0145888	FCF1	0.294026	0.0278403	CPXCR1	-0.39195	0.00256766
ASB10	-0.330884	0.00981493	C11orf42	-0.360693	0.00463856	ISX	-0.231592	0.0471004	PLCD1	-0.231519	0.0487444	FCN1	0.287107	0.0319172	CPXM2	-0.352598	0.00714364
ASB12	-0.339208	0.00801758	C11orf44	-0.301935	0.019048	ITFG2 /// LOC100507424	0.244724	0.035604	PLCXD1	0.284803	0.0145994	FGD6	0.278076	0.0379757	CRBN	0.412966	0.00141023
ASB15	-0.299461	0.0201017	C11orf45	-0.263267	0.0421169	ITGB5	0.244911	0.0354589	PLCZ1	0.337643	0.00348524	FGL2	0.369739	0.00503779	CREBZF	0.333712	0.011186
ASB16	-0.444844	0.000369285	C11orf53	-0.333227	0.00927677	IZUMO1R	-0.290179	0.0121439	PLEKHB1	0.250292	0.0327037	FKBP1B	-0.312005	0.0192353	CRIM1	0.282603	0.0331744
ASB2	-0.384909	0.00239182	C11orf71	0.268417	0.0381133	JAM2	-0.251608	0.0305806	PMPCB	0.262505	0.024856	FKBPL	-0.391072	0.00288075	CRISPLD1	-0.329549	0.0123049
ASB3	0.390407	0.00204341	C12orf4	0.334397	0.0090176	KCNC4	-0.245089	0.0353208	PNMA1	0.237618	0.0429431	FLJ25758	-0.281486	0.0355847	CRNKL1	0.289404	0.0289984
ASB4	-0.337743	0.00831133	C12orf76	-0.370188	0.0035988	KCNJ4	-0.282066	0.014901	POLB	-0.265779	0.0230463	FLJ32790	0.417274	0.00137675	CROT	0.307581	0.01994
ASCC3	0.365324	0.00410223	C14orf178	-0.26657	0.0395111	KCNJ5	-0.270926	0.0195556	POLR2E	0.319504	0.005863	FLJ40504	0.329563	0.0131264	CRTC2	-0.356821	0.00643842
ASCL1	-0.319375	0.0128701	C15orf32	-0.33366	0.00918007	KCNK16	-0.231631	0.0470629	POLR2J	-0.268203	0.02178	FLJ44790	-0.308415	0.0207444	CRTC3	0.262066	0.0489196
ASCL5	-0.438	0.000465285	C15orf40	0.332099	0.00953258	KCTD16	-0.232201	0.0465073	POLR3C	0.243286	0.0380759	FLJ45244	-0.31068	0.0197812	CRYAB	-0.330496	0.0120423
ASF1A	0.327958	0.0105249	C16orf71	-0.355153	0.00536034	KDM5C	-0.236074	0.0428744	POU1F1	-0.27733	0.0175297	FLJ45831	-0.263569	0.0496764	CRYBB2P1	0.286177	0.0309219
ASF1B	-0.383452	0.00249259	C16orf89	-0.267937	0.0384724	KERA	-0.238767	0.0404894	PPAN /// PPAN-P2RY11	0.230974	0.049292	FLJ45950	-0.274749	0.0404346	CRYGB	-0.300207	0.0232735
ASGR1	-0.32983	0.0100657	C16orf95	-0.323372	0.0117271	KIAA1586	0.231035	0.0476491	PPM1A	-0.297867	0.0104842	FLJ46363	-0.433844	0.000836476	CRYZL1	0.283405	0.0326575
ASH1L	0.461466	0.000206373	C17orf50	-0.332553	0.00942888	KIF1A	-0.336552	0.00336908	PPM1B	-0.231807	0.0484565	FMO1	-0.369266	0.00509862	CSDA	-0.340409	0.00957033
ASIC1	-0.364266	0.00421973	C17orf53	-0.319439	0.012851	KIF5C	-0.302527	0.00879746	PPP1R12A	-0.320095	0.00576727	FMO2	-0.319925	0.0162325	CSHL1	0.32868	0.0125503
ASIC2	-0.488391	7.53e-05	C17orf64	-0.403232	0.00140059	KLHDC4 /// LOC105371397	0.272319	0.0189129	PPP1R16A	0.230833	0.049435	FNTA	0.330541	0.012842	CSNK1A1	0.283719	0.0324571
ASIC4	-0.416105	0.000944128	C18orf21	0.386558	0.00228213	KLHL40	-0.316325	0.00603839	PPP1R17	-0.260391	0.026087	FOXK1	0.28682	0.0320962	CSNK1G3	0.298451	0.0241333
ASIP	-0.319067	0.0129619	C18orf25	0.262595	0.0426633	KLK12	-0.272355	0.0188965	PPP4R2	-0.271096	0.0203466	FPGT	0.352729	0.00766817	CSRNP2	0.280634	0.0344728
ASNSD1	0.299929	0.0198989	C19orf18	-0.271214	0.0360747	KLK14	-0.232639	0.0460838	PPTC7	-0.248659	0.0338954	FRAT2	-0.325638	0.0143236	CST6	0.262641	0.0484084
ASPA	-0.339912	0.00787955	C19orf33	-0.32515	0.0112478	KLK8 /// KLK9	-0.234445	0.0443728	PRAP1 /// ZNF511 /// ZNF511-PRAP1	0.240795	0.0401552	FRG1	0.289259	0.0305989	CSTF1	0.282137	0.033478
ASPDH	-0.49364	6.13e-05	C19orf44	-0.410969	0.00110707	KLRD1	0.232103	0.0466019	PRKAR1B	0.26777	0.0220017	FRMD4A	-0.308772	0.02059	CSTF2T	0.448657	0.000464738
ASPHD1	-0.452485	0.000283656	C19orf73	-0.358065	0.00496944	KREMEN1	-0.269189	0.0203833	PRPF19	0.233266	0.0470202	FRMD8	-0.307634	0.021086	CSTF3	0.268195	0.0436862
ASPM	-0.383616	0.00248105	C1orf112	0.285608	0.0269616	KRT13	-0.255387	0.0280866	PRRG4	-0.261441	0.0254691	FRYL	0.270868	0.043467	CTDSPL	-0.296718	0.025008
ASPN	-0.331136	0.00975577	C1orf127	-0.285504	0.0270198	KRT17P2	-0.231261	0.0474263	PRSS21	0.235193	0.045177	FSIP1	0.271319	0.0431055	CTNNA1	-0.316863	0.0163278
ASTE1	0.34964	0.00617508	C1orf158	-0.270183	0.0368153	KRT18	0.244979	0.0354064	PSMC3	0.237004	0.0434998	FTO	0.340777	0.0101681	CTNNA3	-0.275623	0.0379687
ASTN1	-0.407364	0.00123614	C1orf162	0.395849	0.00174398	KRT76	-0.313087	0.00660621	PSMD8	0.23719	0.0433311	FTSJD2	0.270708	0.0435963	CTNNAL1	-0.26154	0.0493919
ASTN2	-0.350562	0.00603168	C1orf174	0.29502	0.022118	KRT87P	-0.237939	0.0412111	PTAR1	-0.236566	0.0439007	FYCO1	0.269822	0.0443154	CTSO	0.274106	0.0390834
ASXL1	0.286768	0.0263202	C1orf198	-0.311704	0.0153339	KRTAP1-5	-0.256184	0.0275832	PTCRA	0.274776	0.0186402	FYN	0.323558	0.0149948	CTTN	-0.402584	0.0019052
ASXL2	0.498198	5.11e-05	C1orf43	0.309079	0.016265	KRTAP10-1	-0.250357	0.0314469	PTDSS1	0.236438	0.044019	FZD10	-0.284902	0.0333166	CTTNBP2	-0.271699	0.0409073
ATAD2B	0.265066	0.0406806	C1orf52	0.372383	0.00339006	KRTAP10-10 /// KRTAP10-6	-0.231366	0.0473226	PTGES3L	0.336686	0.00358499	GABRA3	-0.30189	0.023745	CUL2	0.260955	0.049921
ATAD3B	-0.33553	0.00877275	C1orf54	0.338682	0.00812195	KRTAP10-5	-0.257272	0.0269081	PTGS1	0.242305	0.0388843	GABRB2	-0.278143	0.0379274	CWC27	0.263977	0.0472361
ATCAY	-0.409937	0.00114275	C1orf87	-0.29525	0.0220096	KRTAP12-2	-0.242671	0.0372286	PTK2	0.392926	0.000584664	GAFA1	-0.275632	0.0397693	CWF19L2	0.304404	0.0213228
ATF6B	-0.343063	0.00728736	C1QC	-0.255857	0.0484786	KRTAP13-3	-0.242025	0.0377532	PTPN22	-0.242666	0.0385853	GALNT11	0.302924	0.0232468	CXCR7	0.365005	0.00524321
ATF7IP	0.271475	0.0358889	C1QL1	-0.404756	0.00133779	KRTAP21-2	-0.240854	0.0387186	PUS1	0.271498	0.0201542	GALNTL4	-0.305796	0.021908	CXorf1	-0.335223	0.0108023
ATG10	0.320103	0.0126551	C1QTNF1	-0.369282	0.00368823	KRTAP5-1	-0.287786	0.0129071	PXDNL	-0.237431	0.0431122	GAS7	-0.319045	0.016545	CXorf19	-0.283815	0.0323958
ATG14	0.477299	0.000115251	C1QTNF4	-0.29533	0.0219721	KRTAP5-3	-0.253112	0.0295667	PYCR2	0.315191	0.00660525	GATA1	-0.325403	0.0143981	CXorf27	-0.302661	0.0221157
ATG16L1	0.379526	0.00278318	C1QTNF5	-0.33314	0.00929627	KRTDAP	-0.279693	0.0158034	RAB38	-0.306908	0.00826543	GBA2	-0.276717	0.0389649	CXorf40A	0.28438	0.0320382
ATG2B	0.298115	0.020696	C1QTNF6	-0.308961	0.016308	KTI12 /// TXNDC12	0.26199	0.0241395	RAB4A	0.243854	0.037615	GCFC1	0.296519	0.0264825	CXorf59	-0.265889	0.0455984
ATG4C	0.256817	0.0476127	C1QTNF7	-0.284751	0.0274439	L3MBTL1	0.266768	0.0215868	RALGAPA2	-0.313227	0.00696971	GCH1	0.316148	0.0176106	CXorf66	-0.388962	0.00278743
ATG5	0.451871	0.000289806	C1S	-0.378337	0.002877	LACC1	0.261422	0.0244595	RALGAPB	-0.263738	0.0241608	GCNT4	0.266813	0.0468329	CYCS	0.290553	0.0283386
ATG9B	-0.443511	0.00038643	C20orf144	-0.325586	0.0111326	LAMP2	-0.235278	0.043601	RANBP3L	0.311991	0.00720815	GDI2	0.288835	0.0308548	CYLD	0.441522	0.000585892
ATIC	0.421062	0.000807715	C20orf203	-0.326516	0.0108908	LANCL3	0.246456	0.0342792	RAPGEF3	-0.234778	0.0455689	GDPD3	-0.269124	0.0448893	CYorf15A	-0.416456	0.00127184
ATL2	0.27102	0.0362128	C20orf204	-0.371829	0.00344168	LBR	-0.229381	0.0493082	RASGEF1A	-0.233582	0.0467136	GEMIN4	0.296627	0.0264245	CYorf15B	-0.36553	0.00517363
ATOH1	-0.284795	0.0274192	C20orf85	-0.27144	0.0359137	LBX1-AS1	-0.258828	0.025967	RBP1	-0.241997	0.039141	GGT5	-0.424802	0.00110128	CYP1A2	-0.261438	0.0494839
ATOH7	-0.414398	0.000995712	C21orf58	-0.381019	0.0026693	LCE1F	-0.287037	0.0131544	RC3H1	-0.252887	0.030882	GIMAP4	0.380967	0.00377109	CYP2G1P	-0.272551	0.0402534
ATOH8	-0.473016	0.000135302	C22orf15	-0.28232	0.0288517	LCE4A	-0.288762	0.0125909	REXO4	0.237038	0.0434695	GIMAP6	0.280015	0.0366002	CYP2R1	0.286548	0.0306951
ATP10A	0.31459	0.0143631	C22orf23	-0.275629	0.0330417	LDB1	-0.231503	0.0471881	RFESD	0.241846	0.0392673	GIMAP8	0.303459	0.022992	CYP3A5	0.281227	0.0340778
ATP10B	-0.352797	0.00569625	C22orf24	-0.295827	0.0217395	LECT2	-0.24549	0.0350127	RGS10	0.282427	0.0154814	GIPC2	-0.265056	0.0483562	CYP4V2	0.424267	0.00100526
ATP12A	-0.367461	0.00387387	C22orf31	-0.265959	0.0399828	LEFTY1	0.233416	0.0453411	RIBC1	-0.24585	0.0360303	GJA5	-0.29928	0.025044	CYSLTR2	0.27566	0.037942
ATP13A3	0.294968	0.0221428	C2CD4A	-0.273201	0.0346821	LGALS4	-0.308515	0.00748766	RIMS2	-0.248327	0.034142	GJA8	-0.290854	0.0296512	D4S234E	0.278553	0.0358909
ATP1A1	0.368072	0.00381071	C2CD4B	-0.339352	0.00798918	LGALS9B /// LGALS9C	-0.246152	0.034509	RING1	0.27195	0.0199393	GJB5	0.31068	0.0197811	DAB2	-0.311747	0.0182426
ATP1A2	-0.448691	0.000323603	C2orf16	-0.321795	0.0121671	LIF	-0.232669	0.0460555	RNASE10	0.323578	0.00523046	GK2	-0.27367	0.04126	DAB2IP	-0.313418	0.0175973
ATP1A4	-0.486214	8.2e-05	C2orf42	0.265338	0.0404673	LILRA3	-0.257382	0.0268402	RNPC3	-0.2462	0.0357587	GK5	0.358623	0.00664598	DAOA	-0.29347	0.0267192
ATP1B1	0.32115	0.0123511	C3orf18	-0.331276	0.00972289	LINC00161	-0.254643	0.0285634	ROCK1	-0.240687	0.0402476	GLOD4	0.293381	0.0282004	DAP3	0.27318	0.0397767
ATP1B2	-0.477793	0.000113122	C3orf38	0.421548	0.000795347	LINC00207	-0.280707	0.0154121	ROCK1P1	-0.257132	0.0280858	GLRB	-0.352314	0.00774507	DARC	-0.276604	0.0372628
ATP1B4	-0.269976	0.0369659	C4B	-0.259089	0.0456132	LINC00466	-0.327824	0.00435424	RP2	-0.269429	0.0211622	GLS	0.305144	0.0222058	DARS	0.27943	0.0352878
ATP2A1	-0.366939	0.00392863	C4BPB	-0.258367	0.0462412	LINC00632	-0.292151	0.011545	RPL11	0.246653	0.0354092	GLUD1	0.325633	0.0143249	DBT	0.314285	0.0172701
ATP2B1	0.336828	0.00849948	C4orf17	-0.440539	0.000427305	LINC01198 /// LOC101927016 /// LOC647264	-0.293946	0.0110221	RPL13 /// RPL13P12	0.317031	0.00627912	GNAS	-0.340806	0.0101613	DCAF5	0.314564	0.0171659
ATP2B2	-0.432583	0.00055678	C4orf33	0.456779	0.000243907	LINC01296 /// LOC101929839	-0.394896	0.000497967	RPL15 /// RPL15P3	0.298059	0.0104322	GNB2L1	0.273404	0.0414652	DCAF6	-0.294971	0.0259163
ATP2B3	-0.453855	0.000270381	C4orf36	-0.274269	0.0339521	LIPC	0.343518	0.00273096	RPL18	0.262215	0.0250215	GNG2	0.269915	0.04424	DCLK2	-0.271126	0.0413513
ATP2B4	0.397819	0.00164566	C4orf45	-0.374869	0.00316672	LIPN	-0.264326	0.0228612	RPL28	0.264359	0.023817	GOLGA2B	-0.2782	0.037886	DCUN1D5	0.275083	0.0383625
ATP2C1	0.320144	0.0126429	C5orf15	0.369431	0.00367339	LLGL2	0.293602	0.0111206	RPL29	0.258815	0.0270377	GOLGA8IP	0.280324	0.0363854	DDA1	0.322763	0.0143352
ATP2C2	-0.562031	2.97e-06	C5orf22	0.261872	0.0432585	LMNB1	-0.243878	0.0362666	RPL39	0.251608	0.0317689	GOLGB1	-0.310818	0.0197238	DDX11	0.325084	0.0136107
ATP4A	-0.448512	0.000325617	C5orf30	-0.264911	0.0408029	LOC100130071	-0.404102	0.000356164	RPL7L1	0.23163	0.0486328	GOLPH3	0.266232	0.0473322	DDX12	0.29013	0.0285803
ATP4B	-0.413915	0.00101077	C5orf46	-0.342664	0.00736009	LOC100133091	0.278578	0.016243	RPS13	0.251868	0.0315866	GOLPH3L	-0.264127	0.0491774	DDX17	0.349755	0.00765554
ATP5F1E	-0.266565	0.0395148	C5orf56	0.264949	0.0407731	LOC100134391	-0.244289	0.0359432	RPS15	0.246692	0.0353792	GPBAR1	0.288067	0.031323	DDX18	0.331903	0.011661
ATP5MC2	-0.259473	0.0452825	C6	-0.262316	0.0428928	LOC100287290	0.341225	0.00292799	RPS28	0.231253	0.0490109	GPLD1	-0.275692	0.0397246	DDX21	0.298418	0.0241498
ATP6V0A2	-0.321515	0.0122466	C6orf223	-0.286305	0.0265748	LOC100287931	-0.233209	0.0455383	RPS5	0.255714	0.0289952	GPN1	0.302946	0.0232362	DDX3Y	-0.422108	0.0010734
ATP6V0A4	-0.455903	0.000251576	C6orf58	-0.304431	0.018033	LOC101060429 /// PKD1P6	0.250812	0.0311297	RPS9	0.240084	0.0407656	GPNMB	-0.280359	0.0363607	DDX42	0.266984	0.0446824
ATP6V0D2	-0.277451	0.0318531	C7orf31	0.343701	0.00717227	LOC101927057 /// OMG	-0.292023	0.011583	RRM2B	-0.242143	0.0390191	GPR110	-0.371878	0.00477111	DDX5	0.361586	0.00571645
ATP6V1B1	-0.489744	7.14e-05	C8G	-0.345714	0.00681953	LOC101929060 /// MIER2	-0.386274	0.000675732	RRP7A /// RRP7BP	0.269754	0.0210011	GPR123	-0.268195	0.0456622	DDX50	0.346856	0.00821018
ATP6V1C2	-0.505865	3.74e-05	C9orf116	-0.373252	0.00331043	LOC102724757 /// WRB	-0.298334	0.00982997	RSL1D1	0.290208	0.0127528	GPR128	-0.34383	0.00947056	DDX52	0.274709	0.038637
ATP6V1F	-0.28208	0.0289939	C9orf163	-0.26565	0.0402233	LOC105369264 /// PTPN20	-0.281501	0.015112	RSPH10B2	-0.344189	0.00286679	GPR137	-0.29201	0.0289801	DDX6	0.317818	0.0159902
ATP6V1H	0.271369	0.0359644	C9orf24	-0.275817	0.0329173	LOC105370720 /// LOC441956	-0.400011	0.000413855	RXRB	-0.270773	0.0205024	GPR171	0.347225	0.0087436	DEDD	-0.364226	0.00534792
ATP7B	-0.455532	0.000254893	C9orf40	-0.38445	0.00242311	LOC105376874	-0.26672	0.0216111	SAA2	-0.322126	0.00544867	GPR180	0.272868	0.041882	DEFB1	-0.313113	0.0177137
ATP8A1	0.28515	0.0272184	C9orf62	-0.327762	0.0105741	LOC105377283	-0.291599	0.0117101	SAV1	0.237266	0.0432617	GPR183	0.309095	0.0204513	DEFB106A	-0.283911	0.0323349
ATP8A2	-0.3467	0.00665244	CA1	-0.351946	0.00582201	LOC399815	-0.230872	0.0478103	SBF2	-0.25991	0.0263742	GPR65	0.276216	0.0393348	DEFB107A	-0.294785	0.0260146
ATP8B2	0.343655	0.00718041	CA10	-0.25601	0.0483399	LOC440040	-0.231157	0.0475289	SCFD2	0.258375	0.0273088	GPR89B	0.286967	0.0320047	DEFB124	0.337344	0.0102827
ATP8B3	-0.426888	0.000670281	CA11	-0.310189	0.0158657	LOC440040 /// TRIM48 /// TRIM49D1 /// TRIM49D2	-0.229512	0.049175	SEC13	0.261448	0.0254648	GPS2	-0.293047	0.0283891	DEK	0.353772	0.0069412
ATP8B4	-0.31014	0.015883	CA13	0.27125	0.0360489	LOC554174	-0.230348	0.0483322	SEMA4D	-0.244228	0.0373137	GPX6	-0.293961	0.0278765	DENND2D	0.365529	0.00517376
ATR	0.381905	0.00260366	CA3	-0.285934	0.0267801	LOC728989	0.295021	0.0107191	SERHL	0.3516	0.00228652	GRB10	-0.269949	0.0442124	DENR	0.31933	0.0154676
ATRAID	0.291707	0.0237312	CA4	-0.414534	0.000991511	LOC730098	-0.294731	0.0108002	SERP2	0.236738	0.0437428	GRK7	-0.313764	0.0185304	DGKE	0.272625	0.0401975
ATRNL1	-0.300635	0.019596	CA6	-0.259445	0.0453061	LPA /// LPAL2	0.251302	0.0307905	SERPINB1	-0.326572	0.00480497	GRPEL2	0.273567	0.0413392	DHX15	0.322456	0.0144336
ATXN1	0.258584	0.046052	CA7	-0.326924	0.0107863	LPGAT1	-0.282172	0.0148618	SERPINE2	0.236711	0.0437683	GRSF1	0.266146	0.0474065	DHX34	-0.377976	0.00374576
ATXN7	0.491985	6.54e-05	CA8	-0.264444	0.0411724	LRCH4	-0.282471	0.0147518	SERPINF1	0.437066	0.000110543	GSK3A	-0.355657	0.0071444	DHX36	0.398524	0.00213758
ATXN7L2	-0.320914	0.0124191	CA9	-0.286363	0.0265427	LRRN2	-0.274457	0.0179617	SF3B1	-0.230695	0.049575	GTF2A1	0.269462	0.0446111	DIABLO	0.284296	0.0320907
ATXN7L3B	0.392564	0.00191963	CABLES1	-0.339011	0.00805649	LRRTM3	-0.243603	0.0364836	SF3B6	-0.232791	0.0474835	GTF2H3	0.289859	0.0302396	DIAPH3	-0.27576	0.0378696
AUNIP	-0.26092	0.0440527	CABP1	-0.255756	0.0485706	LSM1	0.274735	0.017841	SFXN2	0.256675	0.028376	GTF3C2	0.269394	0.0446669	DIMT1L	0.400826	0.00200289
AURKA	-0.441901	0.000408111	CABP2	-0.318977	0.0129889	LSS	0.266779	0.0215811	SFXN4	0.237428	0.0431154	GUCY2D	-0.28918	0.0306461	DIP2A	0.290412	0.0284191
AURKAP1	0.326606	0.0108677	CABP7	-0.275094	0.0333973	LTBP1	0.242936	0.0370158	SGF29	0.247522	0.0347462	GUF1	0.321784	0.0155885	DIS3	0.449921	0.000445813
AURKB	-0.460994	0.000209898	CABS1	-0.349028	0.0062718	LUC7L	0.329555	0.00414065	SH3YL1	0.241042	0.0399453	GUK1	-0.307793	0.0210161	DKFZP434I0714	0.276054	0.037657
AURKC	-0.381199	0.00265586	CABYR	-0.291868	0.0236508	LY6G6C	-0.238216	0.0409681	SHANK2-AS3	-0.323025	0.00531266	H2BFWT	-0.300158	0.0246005	DKFZp779M0652	0.266535	0.0450567
AVP	-0.336921	0.00848028	CACHD1	-0.357528	0.00503962	LYN	-0.282957	0.0145739	SIGLECL1	0.255034	0.0294394	HACE1	0.292198	0.0288723	DLD	0.286524	0.0307101
AXDND1	-0.289733	0.0247392	CACNA1A	-0.330615	0.00987834	LYVE1	-0.29164	0.0116976	SIPA1L1	-0.236953	0.043547	HAGH	-0.30938	0.0203293	DLG2	-0.295795	0.0254848
AXL	-0.414924	0.000979569	CACNA1B	-0.335418	0.00879685	MAN2B2	-0.307882	0.00761743	SLC12A7	0.308021	0.00802302	HAUS4	-0.281327	0.0356937	DLGAP5	-0.263895	0.0473072
AZI2	0.277308	0.0319449	CACNA1C	-0.269434	0.0373611	MAP1LC3C	-0.289256	0.0124336	SLC22A5	0.251438	0.0318882	HAVCR1	0.307858	0.0209873	DMD	-0.285287	0.0314706
AZIN2	-0.35086	0.00598595	CACNA1D	-0.298828	0.0203794	MAP7D2	-0.242976	0.0369834	SLC23A1	-0.24683	0.0352731	HAVCR2	0.382993	0.00357522	DMRTB1	-0.295015	0.0258932
AZU1	-0.527586	1.48e-05	CACNA1E	-0.293541	0.0228265	MAPK12	-0.243115	0.0368722	SLC24A3	0.266752	0.0225306	HBQ1	-0.341877	0.00991187	DMTF1	0.380657	0.00348835
B3GALT1	-0.276307	0.0325951	CACNA1F	-0.283638	0.0280808	2021-03-10	-0.231761	0.0469354	SLC25A30	-0.239752	0.041054	HDAC4	-0.292036	0.0289654	DNA2	-0.292024	0.027512
B3GALT2	0.259449	0.045303	CACNA1G	-0.352379	0.00575767	MASP1	-0.250533	0.0313234	SLC26A7	-0.24876	0.0338207	HDLBP	-0.32014	0.0161568	DNAH14	-0.316644	0.0164063
B3GALT5	-0.349591	0.00618283	CACNA1H	-0.336651	0.00853623	MATK	0.249637	0.0319539	SLC35F3	0.302862	0.00920177	HEATR5B	0.279735	0.0367962	DNAH17	-0.277222	0.036823
B3GALT5-AS1	-0.387301	0.00223422	CACNA2D4	-0.262	0.0431532	MBD3L5	-0.293405	0.0111776	SLC39A14	-0.234147	0.0461702	HECTD2	-0.314992	0.0180516	DNAH2	-0.322732	0.0143452
B3GAT2	-0.467786	0.00016411	CACNG1	-0.38703	0.00225161	MCCD1	-0.30749	0.00769887	SLC43A1	0.2388	0.0418879	HELB	0.358048	0.00674012	DNAH8	-0.267223	0.0444841
B3GLCT	-0.484379	8.8e-05	CACNG2	-0.328914	0.0102882	MCEMP1	-0.230706	0.0479755	SLC43A3	0.251711	0.0316963	HES2	-0.267297	0.0464204	DNAJA2	0.263056	0.0480412
B3GNT3	-0.563798	2.72e-06	CACNG4	-0.338386	0.00818124	MCM3AP	0.269783	0.0200972	SLC6A20	-0.271907	0.0199598	HESX1	-0.344356	0.00935465	DNAJA3	0.291757	0.0276604
B3GNT4	-0.342333	0.00742098	CACNG5	-0.256443	0.0479485	MCM7	0.310571	0.00707915	SLC8A3	0.289028	0.0131378	HFM1	-0.281971	0.0352549	DNAJB14	0.34913	0.00777221
B3GNT6	-0.499441	4.86e-05	CACNG8	-0.363508	0.00430569	MCUR1	0.233259	0.0454901	SLF1	-0.337383	0.0035121	HHIP	0.322252	0.0154303	DNAJB2	-0.330607	0.0120118
B3GNT8	-0.46466	0.000183913	CACYBP	0.36691	0.00393169	MDH1B	-0.277805	0.0165544	SLMAP	-0.255118	0.0293842	HIST1H1D	0.279128	0.0372241	DNAJB9	0.372255	0.00435193
B3GNT9	-0.37923	0.00280624	CADM1	-0.38367	0.00247724	MDM1	0.28198	0.0149329	SMIM4	0.290069	0.0127977	HIST1H1T	-0.270132	0.0440628	DNAJC19	0.301241	0.0227798
B3GNTL1	-0.310294	0.0158282	CADM2	-0.286009	0.0267387	ME3	0.287962	0.0128495	SMIM5	0.242955	0.0383474	HIST1H2AA	-0.361694	0.00616215	DNAJC24	0.361504	0.00572833
B4GALNT1	-0.466564	0.000171607	CADM3	-0.323549	0.0116786	MEIS3	-0.269743	0.020116	SMIM6	0.244417	0.0371619	HIST1H2AJ	-0.283041	0.0345366	DNAJC4	-0.264296	0.0469596
B4GALNT2	-0.504599	3.94e-05	CADM4	-0.296254	0.0215412	MEOX1	-0.288926	0.0125386	SMTNL1	0.247868	0.0344855	HIST1H2BJ	-0.333045	0.0121374	DNAJC5B	-0.310377	0.0187868
B4GALNT3	-0.388154	0.00218031	CADPS2	-0.40186	0.0014594	MESDC2	0.293806	0.0110622	SNX10	-0.245065	0.0366469	HIST1H3I	0.301586	0.0238936	DNAJC9	0.353339	0.0070152
B4GALNT4	-0.397509	0.00166079	CALB2	-0.358019	0.00497542	METTL10	0.251294	0.0307965	SNX27	-0.239879	0.0409434	HIST1H4B	0.315759	0.0177578	DNM3	-0.334632	0.0109511
B4GALT2	-0.464586	0.000184403	CALCR	-0.275237	0.0333017	METTL12	0.297692	0.00999707	SOX3	-0.232304	0.0479634	HLA-DRA	0.27036	0.0438778	DNTTIP2	0.333352	0.0112792
B4GALT4	0.272657	0.0350588	CALCRL	0.314312	0.0144543	METTL18	0.271828	0.0191373	SP100	-0.256159	0.0287068	HMG20A	0.318457	0.0167567	DOCK3	0.308361	0.0196124
B4GAT1	-0.288545	0.0253627	CALHM1	-0.268997	0.0376829	MFGE8	-0.291486	0.011744	SPAG7	0.265869	0.0229985	HMGB4	-0.395093	0.00258197	DOCK9	0.300111	0.0233202
B9D1	-0.355892	0.00525879	CALHM3	-0.259315	0.0454182	MFN2	-0.260821	0.0248021	SPAG9	-0.279727	0.016539	HMGN2	0.268389	0.0455002	DPH5	0.279403	0.0353059
BAAT	-0.371365	0.00348552	CALHM4	-0.309054	0.0162744	MIS12	0.244072	0.0361133	SPATA22 /// TRPV3	-0.267519	0.0221314	HMX2	-0.354536	0.00734102	DPP3	0.332329	0.0115475
BABAM2	0.340352	0.00779443	CALML5	-0.266893	0.0392634	MLH3	0.259513	0.0255616	SPATA7	0.256993	0.0281739	HNRNPA1P10	0.323123	0.0151387	DPP4	0.274957	0.038455
BACE1	-0.282932	0.0284917	CALN1	-0.414404	0.000995531	MLLT11	0.228742	0.0499627	SPDYA	0.275969	0.0181141	HNRNPA3	0.280615	0.0361832	DPY19L1	-0.27198	0.0406904
BACH2	0.312567	0.0150379	CALR3	-0.353097	0.00565242	MMP23A /// MMP23B	0.294568	0.0108459	SPINT2	0.241782	0.0393205	HNRNPK	0.306354	0.0216557	DPY19L2	0.291349	0.0278886
BAG2	0.310539	0.0157416	CALU	0.289351	0.0249383	MMRN1	0.254112	0.0289079	SPIRE1	0.251454	0.0318771	HNRPDL	0.297629	0.0258957	DPY19L4	0.311784	0.0182281
BAHCC1	-0.434859	0.000516522	CALY	-0.414033	0.00100708	MOGAT3	-0.242493	0.0373729	SRGAP3	-0.231176	0.0490885	HOXB2	0.318626	0.0166956	DRD1	-0.341495	0.00932853
BAIAP2	-0.34812	0.006418	CAMK1	0.326324	0.0109404	MON1A	0.254629	0.0285728	SRPK1	-0.257363	0.0279397	HOXB3	0.281527	0.0355567	DRD3	-0.261191	0.0497078
BAIAP2L2	-0.497382	5.28e-05	CAMK1G	-0.477219	0.000115598	MORN5	-0.287253	0.0130826	SRPK2	-0.243829	0.0376351	HOXD11	-0.306648	0.0215236	DRG1	0.280817	0.0343506
BAIAP3	-0.319467	0.0128425	CAMK2A	-0.316127	0.0138681	MPRIP	0.265664	0.022155	SRR	0.243341	0.0380313	HP1BP3	0.284954	0.0332829	DSCR8	-0.273288	0.0396955
BARHL1	-0.460508	0.000213587	CAMK2B	-0.406188	0.0012811	MROH7-TTC4 /// TTC4	0.243395	0.0366488	SRSF6	0.291188	0.0124407	HPR	-0.288511	0.0310516	DSEL	0.302328	0.02227
BARX1	-0.40487	0.00133319	CAMK2D	0.353914	0.00553479	MRPL1	0.275356	0.0175741	ST13	0.242258	0.0389228	HPS1	-0.266783	0.0468581	DSG1	-0.372137	0.00436532
BARX2	-0.503415	4.13e-05	CAMK2N1	-0.281857	0.0291263	MRPL37	0.255066	0.0282917	STEAP1 /// STEAP1B	0.287795	0.0135508	HPS5	0.393359	0.00270723	DSG2	-0.269906	0.0423106
BASP1-AS1	-0.357924	0.00498787	CAMK2N2	-0.311716	0.0153298	MRPL41	0.256031	0.0276788	STIP1	0.270039	0.0208609	HPSE	-0.276419	0.0391843	DTHD1	0.339323	0.00981777
BATF2	-0.481831	9.7e-05	CAMKV	-0.285403	0.0270763	MRPS17	0.290146	0.0121541	SULF1	-0.289512	0.0129789	HS3ST3B1	0.404507	0.00198746	DTNB	0.362992	0.00551747
BAZ2B	0.271944	0.0355577	CAMP	-0.271119	0.0361425	MRPS2	0.254599	0.0285917	SUSD6	-0.23594	0.0444793	HSD17B12	0.349077	0.00836793	DTNBP1	0.275707	0.0379083
BBC3	-0.399356	0.00157245	CAMSAP2	0.262994	0.0423383	MRPS30	0.300524	0.00927828	SYT8	-0.26398	0.0240264	HSD17B3	-0.38239	0.00363258	DUOXA2	-0.352786	0.00711079
BBS2	0.269445	0.0373536	CAMTA1	-0.302631	0.0187602	MRPS33	0.24047	0.0390394	SYTL4	0.290549	0.0126437	HSD3B1	-0.29925	0.0250592	DUSP10	0.27161	0.0409759
BBS4	0.3338	0.00914904	CAPN12	-0.320052	0.0126699	MRS2	0.243271	0.0367479	TACC1	-0.251622	0.0317585	HSPA1A	-0.299693	0.0248345	DUSP12	0.342947	0.00901312
BBS7	0.293207	0.0229891	CAPN13	-0.369575	0.00365908	MRTO4	0.294668	0.0108177	TAF9B	0.3078	0.00807069	HSPA1B	-0.304048	0.0227145	DUSP14	0.263739	0.0474432
BBS9	0.414004	0.00100797	CAPN5	-0.308033	0.0166495	MSANTD2	0.270979	0.0195308	TAL1	0.2481	0.0343118	HSPA8	0.325725	0.0142961	DYNLL2	-0.268836	0.0431669
BBX	0.368459	0.0037711	CAPN7	0.271305	0.0360097	MSANTD3	0.269717	0.0201289	TAMM41	0.257119	0.0280937	HSPD1	0.383863	0.00349396	DYNLT3	0.469127	0.000232308
BCAM	-0.500841	4.59e-05	CAPN9	-0.343579	0.00719409	MSR1	-0.229256	0.0494362	TAOK1	-0.262196	0.0250328	HYI	-0.347578	0.00867101	DYRK2	0.304548	0.0212587
BCAN	-0.499749	4.8e-05	CAPSL	-0.297094	0.0211559	MST1	-0.246794	0.0340255	TAP1	-0.232921	0.0473563	IARS	0.295729	0.0269067	ECEL1	0.312808	0.0178305
BCAP29	0.263174	0.0421921	CARD10	-0.382986	0.00252557	MST1R	-0.243786	0.0363392	TBATA	-0.249613	0.0331945	IARS2	0.282849	0.0346647	ECHDC1	0.326362	0.0132254
BCAR1	-0.457193	0.000240359	CARD14	-0.267946	0.0384661	MTERF3	0.264983	0.0225119	TCEA3	0.262024	0.0251316	IBTK	0.321325	0.0157455	ECHDC2	0.316049	0.0166204
BCAR3	-0.434061	0.000530331	CARMIL3	-0.372272	0.00340037	MTF1	-0.247937	0.03318	TCP10L	-0.230602	0.0496696	ICA1L	0.273699	0.0412375	ECSIT	-0.301538	0.0226392
BCAS1	-0.373027	0.00333088	CASC1	-0.344587	0.00701513	MYBPC2	-0.257004	0.027073	TDRP	0.252207	0.0313509	ID2B	0.272443	0.0422145	EDAR	0.27684	0.037094
BCAS4	-0.338659	0.00812644	CASC2	-0.309446	0.0161319	MYH10	-0.344296	0.00266689	TEKT3	-0.242513	0.0387115	IDE	0.278081	0.0379721	EDC3	0.329041	0.0124479
BCAT1	-0.370637	0.00355519	CASKIN1	-0.309295	0.0161866	MYL4	-0.253989	0.0289882	TENM1	-0.230973	0.049293	IFFO2	0.311538	0.0194262	EDNRA	-0.335981	0.0106141
BCCIP	0.296432	0.0214593	CASKIN2	-0.315208	0.0141623	MYLK2	-0.250394	0.0314205	TESPA1	0.287384	0.0136907	IFNA21	-0.356279	0.00703728	EEF1E1	0.266273	0.0452754
BCKDHB	0.453957	0.000269415	CASP1	0.31263	0.0150165	MYO19	0.2855	0.0136744	TEX40	-0.259205	0.0268	IFNA4	-0.28661	0.0322282	EFCAB6	-0.294212	0.02632
BCL10	0.270867	0.0363227	CASP10	0.292023	0.0235735	MYOZ1	-0.263476	0.0233194	TGFBI	0.266818	0.0224959	IFNA8	-0.394002	0.00266017	EFHA1	0.328726	0.0125371
BCL2	0.314824	0.0142868	CASR	-0.306752	0.0171306	MYT1	-0.233402	0.0453545	TGOLN2	-0.242164	0.0390013	IGSF3	-0.391941	0.00281368	EFNA2	0.282131	0.0334819
BCL2L10	-0.27578	0.0329415	CATSPERZ	-0.258445	0.0461728	MYZAP	0.328085	0.00432141	THG1L	0.265217	0.0233489	IL10RA	0.279086	0.0372543	EFNB2	-0.429855	0.000846643
BCL2L14	-0.470592	0.000148022	CAV1	-0.35704	0.00510416	NAALADL2	-0.296048	0.0104361	TIAM2	-0.241589	0.0394826	IL12B	-0.266671	0.0469542	EGF	-0.34344	0.00890835
BCL2L2	-0.26521	0.0405677	CAVIN1	-0.318631	0.0130932	NANOS2	-0.252062	0.0302714	TIMM13	0.29026	0.0127362	IL17RB	-0.271868	0.0426687	EHBP1L1	-0.289167	0.0291366
BCL3	-0.281531	0.0293209	CBARP	-0.268588	0.0379864	NANOS3	-0.24669	0.0341033	TLR6	-0.249117	0.0335577	IL1RAPL2	-0.272916	0.0418441	EHD3	-0.409527	0.00155966
BCL6B	-0.388617	0.00215154	CBLC	-0.301618	0.0191803	NAT8B	0.248813	0.0325432	TMA7	-0.242133	0.039027	IL1RL2	-0.276716	0.0389655	EID1	0.318318	0.0158156
BCLAF1	0.370086	0.0036088	CBLIF	-0.292591	0.0232913	NAT8L	-0.240999	0.0385974	TMEM126A	0.244632	0.0369903	IL21	-0.29573	0.0269058	EID3	0.314788	0.0170828
BCO1	-0.385283	0.00236649	CBLL2	-0.276511	0.0324619	NBAS	0.257611	0.0267006	TMEM136	-0.298328	0.0103596	IL26	0.266572	0.0470396	EIF1	-0.273484	0.0395484
BCOR	0.276624	0.0323879	CBLN2	-0.293681	0.0227586	NCKAP1	0.299484	0.00953661	TMEM17	0.275205	0.0184496	IL2RB	0.379639	0.00390457	EIF1AX	0.467402	0.000246705
BCORL1	-0.325216	0.0112303	CBLN4	-0.402165	0.00144615	NCL	0.241703	0.0380164	TMEM176A	0.261715	0.0253098	IL6ST	0.278105	0.0379546	EIF1AY	-0.389608	0.00273858
BDH2	0.314503	0.0143916	CBX2	-0.322348	0.0120113	NCOA1	-0.23398	0.0448083	TMEM176B	0.247106	0.0350625	IL7R	0.427081	0.00102825	EIF1B	-0.337497	0.0102462
BDKRB1	-0.312115	0.0151922	CCDC102A	-0.312898	0.0149258	NCR3	0.2522	0.0301783	TMEM215	-0.267875	0.0219479	ILVBL	-0.345987	0.00900295	EIF2AK1	-0.283269	0.0327448
BDKRB2	-0.451622	0.000292324	CCDC105	-0.285019	0.0272923	NCSTN	-0.234792	0.0440498	TMEM229A	-0.332812	0.00401521	IMMT	0.26773	0.0460537	EIF2B3	0.297554	0.0245829
BDNF	-0.367889	0.00382951	CCDC106	-0.262513	0.0427307	NDFIP2	0.302152	0.00888564	TMEM251	0.234702	0.0456414	IMPAD1	0.369247	0.00510098	EIF2C2	-0.334448	0.0109977
BDP1	0.395881	0.00174234	CCDC112	0.317939	0.0133035	NDUFA10	0.271446	0.0193137	TMIGD2	0.233848	0.0464575	INADL	0.335498	0.0114799	EIF2S1	0.328779	0.0125221
BEGAIN	-0.472922	0.00013578	CCDC115	0.270589	0.0365222	NDUFA12	0.240627	0.0389073	TOMM22	0.285204	0.0144549	INF2	-0.280061	0.0365685	EIF2S2	0.289001	0.0292333
BEND6	-0.346863	0.00662508	CCDC116	-0.26088	0.0440866	NDUFAF4	0.330356	0.00404506	TOMM70A	0.238656	0.0420157	ING1	-0.353836	0.00746634	EIF2S3	0.422569	0.00105853
BEND7	-0.327755	0.0105758	CCDC120	-0.320936	0.0124128	NDUFS7	0.241742	0.037984	TOPAZ1	-0.234812	0.045537	INPP4B	0.316017	0.01766	EIF3E	0.278317	0.036055
BEST2	-0.361207	0.00457613	CCDC140	-0.354246	0.00548753	NDUFV1	0.239359	0.0399802	TOPORS	-0.251659	0.0317328	INSIG2	0.265682	0.047809	EIF4A2	0.291165	0.027992
BEST3	-0.371545	0.00346847	CCDC141	0.273825	0.034254	NEURL1B	0.283817	0.0142642	TPGS1	0.255151	0.0293627	INSL3	-0.317781	0.017003	EIF4B	0.34625	0.00833042
BEST4	-0.493005	6.28e-05	CCDC150	-0.292435	0.0233684	NEUROD2	-0.326466	0.00452869	TRAV12-3	0.334125	0.00386453	INTS2	0.275885	0.0395806	EIF6	-0.35779	0.00628551
BEX1	-0.431454	0.000577791	CCDC151	-0.275217	0.033315	NFASC	-0.244624	0.0356813	TRAV17 /// TRDV2	0.309445	0.00772186	ISLR2	-0.294408	0.0276281	ELAC1	0.310952	0.0185568
BFSP2	-0.348405	0.00637174	CCDC158	-0.311047	0.0155627	NGDN	0.240717	0.0388322	TRUB2	0.23195	0.048314	ISM2	-0.310626	0.0198035	ELMOD2	0.320532	0.0150629
BGN	-0.482454	9.47e-05	CCDC169	-0.315248	0.0141496	NHEJ1	0.233151	0.0455934	TSC22D1	0.319653	0.00583867	ITGA4	0.367433	0.00534008	ELMOD3	0.296221	0.0252636
BHLHB9	-0.37473	0.00317887	CCDC174	-0.32277	0.0118935	NHLH1	-0.323045	0.00499551	TSPAN4	0.231577	0.0486862	ITGAV	0.411855	0.00161171	ELOVL4	0.35256	0.00715034
BHLHE22	-0.531403	1.25e-05	CCDC177	-0.28002	0.0302384	NHP2	0.258322	0.0262699	TTC28	0.400144	0.000452189	ITGB1BP3	-0.304724	0.0224	ELP3	0.261581	0.0493554
BHLHE40	0.326932	0.0107842	CCDC178	-0.332061	0.00954115	NIT2	0.280359	0.0155455	TTLL11	0.253845	0.0302311	ITIH3	-0.2929	0.0284721	EME1	0.273443	0.0395785
BHLHE41	-0.400832	0.00150489	CCDC18	0.372739	0.00335725	NKG7	0.269108	0.0204228	TXNIP	-0.230624	0.0496468	ITK	0.3785	0.00402232	EME2	0.28735	0.0302109
BHMT2	-0.345454	0.00686428	CCDC181	-0.327912	0.0105364	NKX6-3	-0.259628	0.025494	UBE2CP5 /// ZNF587	-0.296571	0.0108414	ITLN2	-0.350662	0.00805777	EMR2	-0.307128	0.0201323
BICC1	-0.290144	0.0245263	CCDC185	-0.274698	0.0336626	NLGN4X /// NLGN4Y	-0.256113	0.0276273	UBE2J2	0.241191	0.0398184	ITM2B	0.309413	0.0203151	ENOX2	-0.276712	0.037185
BICRA	-0.385051	0.00238213	CCDC191	0.34914	0.0062541	NLRP4	-0.311072	0.00698268	UBL4B	-0.236849	0.0436417	JAZF1	-0.29427	0.0277046	ENPP4	0.328433	0.0126208
BIRC3	0.256933	0.0475091	CCDC197	-0.317805	0.0133445	NLRP5	-0.262745	0.0237202	UBLCP1	-0.249937	0.0329592	JPH1	-0.290954	0.029593	ENSA	0.346046	0.0083713
BIRC5	-0.520697	2e-05	CCDC198	-0.388777	0.00214162	NME3	0.310184	0.00715467	UBR2	-0.287897	0.0135162	KANK1	0.40805	0.00179753	ENTPD5	-0.372529	0.00432103
BIRC6	0.311303	0.0154731	CCDC24	-0.296579	0.0213916	NMNAT2	-0.237429	0.0416606	UBXN7	-0.237627	0.0429356	KAZ	-0.290599	0.0298012	ENY2	0.271328	0.0411944
BIRC7	-0.460557	0.000213211	CCDC27	-0.327325	0.0106841	NOL8	0.26292	0.0236237	UCP3	-0.320057	0.00577338	KCNA3	0.281704	0.0354366	EP300	-0.373629	0.00419895
BIVM	0.28163	0.0292618	CCDC28B	-0.280436	0.0299838	NOLC1	0.282634	0.0146918	UGGT1	-0.26138	0.0255048	KCNA4	-0.284454	0.0336072	EPHA4	0.399945	0.00205352
BLOC1S3	-0.436964	0.000481657	CCDC3	-0.468944	0.000157289	NPAS4	-0.243098	0.0368856	UPF3B	0.231238	0.0490265	KCND3	-0.302629	0.0233878	EPHX2	0.270053	0.0421939
BLZF1	0.366644	0.0039598	CCDC33	-0.362651	0.00440465	NPHP1	0.253324	0.029426	URAHP	0.233437	0.0468543	KCNE1L	-0.325659	0.0143168	EPM2AIP1	0.287162	0.0303239
BMI1	0.266684	0.0394239	CCDC38	-0.286253	0.0266036	NPHS1	-0.274018	0.0181534	USE1	0.301244	0.00960128	KCNE2	-0.306013	0.0218096	EPN3	-0.275465	0.0380838
BMP1	-0.339818	0.00789794	CCDC40	-0.405263	0.00131747	NR2C2AP	0.260665	0.0248916	UTP20	0.319371	0.00588476	KCNS3	-0.272209	0.0423992	EPX	-0.265051	0.0463105
BMP15	-0.477752	0.000113298	CCDC43	0.328684	0.0103446	NR2E1	-0.230963	0.04772	VCPIP1	-0.23904	0.0416767	KCTD2	-0.324697	0.0146241	ERAP2	0.284046	0.032249
BMP2	-0.255462	0.0488388	CCDC50	0.371245	0.00349693	NRN1	-0.237047	0.0419996	VEGFC	0.24783	0.0345144	KDM1B	0.302739	0.0233351	ERC2	-0.275938	0.0377407
BMP4	-0.377744	0.00292474	CCDC59	0.284132	0.0277968	NRP1	-0.301233	0.00910547	VTI1B	0.243743	0.0377046	KEL	-0.320551	0.0160131	ERCC2	-0.33671	0.0104358
BMP5	-0.264843	0.0408561	CCDC60	-0.305112	0.017764	NSUN4	0.253806	0.029108	VWA5B1	-0.255598	0.0290703	KIAA0040	-0.322876	0.015221	ERCC5	0.295285	0.025751
BMP7	-0.460599	0.000212894	CCDC68	-0.258199	0.0463879	NT5C	0.286075	0.0134776	WASF2	-0.230661	0.049609	KIAA0368	0.297515	0.0259554	ERI1	0.289508	0.0289384
BMP8A	-0.330761	0.00984392	CCDC78	-0.322096	0.0120821	NTRK2	-0.250394	0.0314204	WDR74	0.318219	0.0060761	KIAA0427	-0.419483	0.00129014	ERLIN2	0.285637	0.0312539
BMPR1B	-0.322329	0.0120165	CCDC8	-0.384802	0.0023991	NUCB1	-0.292868	0.0113334	WHAMMP2 /// WHAMMP3	0.299557	0.0100339	KIAA0748	0.276512	0.0391153	ESAM	-0.355727	0.00661506
BMPR2	0.401843	0.00146014	CCDC81	-0.349761	0.0061561	NUDC	0.24913	0.0323155	WNT2	-0.238488	0.0421642	KIAA0776	0.289023	0.0307409	ESCO1	0.359027	0.00609486
BMX	-0.426499	0.000678752	CCDC83	-0.283123	0.0283798	NUDT9	0.23159	0.0471026	WWC2	0.231536	0.0487266	KIAA0947	0.289655	0.0303615	ESCO2	-0.300075	0.0233374
BNC1	-0.267676	0.038669	CCDC84	0.321078	0.0123718	NUP210	0.23283	0.0459004	XKR6	-0.261339	0.0255287	KIAA1210	-0.282885	0.0346411	ETF1	0.361447	0.00573651
BNIP1	0.282748	0.0285995	CCDC85C	-0.260828	0.0441297	NYAP1	-0.290536	0.0120336	XRN1	-0.338342	0.003414	KIAA1751	-0.355557	0.00716175	ETNK1	0.271401	0.0411374
BNIPL	-0.407901	0.00121612	CCDC87	-0.315671	0.0140134	ODAM	-0.243248	0.036766	ZBP1	-0.297754	0.010515	KIAA1958	-0.28646	0.0323222	ETS1	0.334075	0.0110928
BOC	-0.506841	3.59e-05	CCDC88A	0.299173	0.0202278	ODC1	0.237249	0.0418201	ZBTB40	0.239478	0.0412923	KIF14	-0.30465	0.0224341	ETV4	-0.267945	0.0438905
BOD1	0.375005	0.00315488	CCDC93	0.254528	0.0496986	ODF1	-0.29633	0.0103596	ZCCHC2	-0.279236	0.016738	KLC3	-0.274944	0.0402866	ETV6	-0.262923	0.0481586
BOD1L1	0.418281	0.000881861	CCER1	-0.302799	0.0186913	ODF2	0.258521	0.0261502	ZCCHC6	-0.295625	0.0111088	KLF12	0.287886	0.0314342	EVL	0.270561	0.0417932
BOK	-0.284468	0.0276048	CCK	-0.346811	0.00663379	OLIG3	-0.237379	0.0417048	ZFP64	-0.247308	0.0349084	KLHDC8A	-0.271068	0.0433066	EWSR1	0.361004	0.00580066
BORCS8-MEF2B	-0.386266	0.00230121	CCKAR	-0.295649	0.0218226	OPALIN	-0.274379	0.0179956	ZFR	-0.244451	0.0371354	KLHL28	0.34667	0.00885902	EXD3	0.293105	0.0269171
BPESC1	-0.319827	0.012736	CCL14	-0.403525	0.00138832	OR10A2	-0.298153	0.0098769	ZKSCAN1	-0.248405	0.0340835	KLHL7	0.286093	0.0325546	EXOC2	0.266559	0.0450362
BPI	-0.392115	0.00194482	CCL16	-0.336092	0.00865354	OR10A2 /// OR10A5	-0.317842	0.0057875	ZMYND10	-0.258839	0.0270235	KLRD1	0.264165	0.0491432	EXOG	0.277095	0.0369127
BPIFA1	-0.409618	0.00115394	CCL20	-0.326348	0.0109342	OR10H1 /// OR10H5	-0.24372	0.0363907	ZMYND12	0.246432	0.0355793	KPNA3	0.305455	0.0220635	EXOSC2	0.269126	0.0429331
BPIFA2	-0.323291	0.0117495	CCL22	-0.285951	0.0267705	OR10H5	-0.252919	0.0296954	ZNF232	0.35471	0.00207615	KRTAP4-9	0.284144	0.0338091	EXOSC3	0.384521	0.00314489
BPIFA3	-0.433966	0.000531985	CCL25	-0.474813	0.000126531	OR10S1	-0.298122	0.00988478	ZNF263	0.230972	0.0492946	L3MBTL4	0.292936	0.0284516	EXOSC8	0.308688	0.0194766
BPIFA4P	-0.424583	0.000721911	CCL26	-0.25739	0.0471018	OR11H6	-0.25383	0.0290926	ZNF285	0.257641	0.0277653	LAMA4	-0.278667	0.0375518	F12	-0.284924	0.0316963
BPIFB1	-0.33931	0.00799749	CCM2	0.290855	0.0241619	OR14I1	-0.356063	0.00184857	ZNF350	-0.249037	0.0336158	LAPTM4A	0.275894	0.0395736	FAH	-0.470914	0.000218204
BPIFB2	-0.482519	9.45e-05	CCM2L	-0.276472	0.0324874	OR1L4	-0.272991	0.0186096	ZNF428	0.270844	0.020468	LCE2C	-0.335451	0.0114921	FAM102A	0.284513	0.0319541
BPIFB4	-0.40008	0.00153897	CCN1	-0.361603	0.00452849	OR2A14	-0.285963	0.0135159	ZNF433	0.24461	0.0370083	LDB3	-0.281161	0.0358073	FAM102B	0.294275	0.0262863
BPIFB6	-0.4692	0.000155815	CCN2	-0.283727	0.0280296	OR2AG1	-0.294562	0.0108475	ZNF486	-0.249107	0.0335646	LDHAL6A	-0.32028	0.0161077	FAM104B	-0.281892	0.0336384
BPIFC	-0.42803	0.000645987	CCN5	-0.284026	0.0278575	OR2T12 /// OR2T32P /// OR2T33 /// OR2T8	-0.242978	0.0369822	ZNF532	0.297828	0.010495	LECT1	0.27162	0.0428657	FAM115C	0.37123	0.00446922
BPTF	0.294775	0.0222342	CCN6	-0.289158	0.0250394	OR2T27	-0.273772	0.018262	ZNF552	-0.257582	0.027802	LGALS9	0.337918	0.0108616	FAM117A	-0.316353	0.0165108
BRAF	0.378597	0.00285624	CCNA2	-0.389178	0.00211712	OR3A2	-0.236794	0.0422254	ZNF583	0.263505	0.0242909	LGI3	0.370181	0.00498168	FAM125A	0.342772	0.00905078
BRAP	0.374107	0.00323378	CCNC	0.306928	0.017064	OR4A5	-0.23649	0.0424988	ZNF644	-0.24644	0.0355733	LHFP	-0.2776	0.0383193	FAM134B	0.484299	0.000135001
BRD1	0.274367	0.0338862	CCNF	-0.281476	0.0293543	OR4C13	-0.274457	0.0179615	ZNF664	0.300585	0.00976831	LHX4	-0.329133	0.0132532	FAM150A	-0.454867	0.00037829
BRD2	0.334747	0.00894142	CCNH	0.344738	0.00698865	OR4C16	-0.228879	0.0498209	ZNF687	-0.305914	0.00848747	LIMK1	-0.264642	0.0487204	FAM153B	0.388294	0.00283877
BRD3OS	-0.433792	0.000535054	CCNL1	0.347567	0.00650842	OR4D10	-0.232729	0.0459977	ZNF699	-0.302422	0.00930893	LIN52	0.305566	0.0220126	FAM153C	0.353895	0.00692019
BRD9	0.408751	0.00118499	CCNO	-0.266351	0.0396796	OR4K14	-0.270447	0.0197809	ZNF79	0.259642	0.0265351	LIPI	-0.311488	0.0194466	FAM165B	0.406245	0.00171532
BRDT	-0.45159	0.000292653	CCR1	0.286946	0.026223	OR4P4	-0.289917	0.0122255	ZNF792	0.250069	0.0328637	LIX1L	0.287544	0.0316457	FAM169A	0.333398	0.0112672
BRI3	-0.446652	0.00034713	CCT2	0.331296	0.00971839	OR4X1	-0.326358	0.00454278				LMAN1	0.28423	0.0337527	FAM172A	0.299403	0.023664
BRI3BP	-0.397665	0.00165316	CCT3	0.267406	0.0388735	OR51A7	-0.232258	0.0464518				LOC100128233	-0.316069	0.0176403	FAM175A	0.345334	0.00851505
BRINP1	-0.340471	0.00777163	CCT4	0.266432	0.0396174	OR51E1	-0.270392	0.0198072				LOC100128310	0.292264	0.0288343	FAM185A	-0.367211	0.00495642
BRINP3	-0.45345	0.000274247	CCT5	0.341664	0.00754525	OR51E2	-0.354344	0.00195189				LOC100128655	0.264647	0.0487158	FAM18B2	0.296042	0.0253561
BRIX1	0.387871	0.00219806	CCT7	0.356369	0.00519395	OR52A5	-0.3313	0.00393486				LOC100128840	-0.266366	0.0472165	FAM190B	0.434341	0.000736021
BRMS1L	0.411853	0.00107735	CCT8	0.267081	0.0391203	OR52I1 /// OR52I2	-0.278359	0.0163309				LOC100129312	-0.267309	0.0464102	FAM35B	0.268465	0.0434667
BRPF1	0.258863	0.0458092	CD101	0.313961	0.0145701	OR52N1	-0.229716	0.0489689				LOC100129484	-0.275501	0.0398673	FAM35B2	0.261409	0.0495102
BRSK1	-0.423399	0.000749776	CD163L1	-0.292555	0.0233094	OR56A4	-0.247874	0.0332258				LOC100271836	0.28208	0.0351813	FAM36A	0.370593	0.00454347
BRSK2	-0.507854	3.44e-05	CD177	-0.428203	0.000642362	OR5B3	-0.250586	0.0312868				LOC100288525	0.296926	0.0262663	FAM3A	-0.373553	0.0042073
BSN	-0.390174	0.00205721	CD180	0.362046	0.00447582	OR5D16	-0.289515	0.0123516				LOC138412	0.287073	0.0319386	FAM47C	0.27193	0.0407289
BSND	-0.339186	0.00802194	CD1C	0.43738	0.00047503	OR5K4	-0.245303	0.0351565				LOC148696	-0.308262	0.0208113	FAM53B	-0.442096	0.000575192
BSPRY	-0.50356	4.11e-05	CD24	-0.264276	0.0413063	OR5L1 /// OR5L2	-0.286027	0.0134942				LOC152586	-0.307992	0.020929	FAM55A	-0.273142	0.0398058
BTBD16	-0.384103	0.00244707	CD244	0.327662	0.0105991	OR5T1 /// OR5T2 /// OR5T3	-0.330083	0.00407747				LOC157740	0.330457	0.0128661	FAM65A	-0.325198	0.0135761
BTBD7	0.277046	0.0321142	CD248	-0.392769	0.00190825	OR5W2	-0.248982	0.032422				LOC221442	-0.301475	0.023948	FAM71F2	-0.2951	0.0258487
BTBD9	0.423518	0.00074695	CD276	-0.34755	0.00651112	OR6C4	-0.255182	0.0282173				LOC283693	-0.362367	0.00606037	FAM73A	0.312594	0.0179131
BTC	-0.306218	0.0173347	CD300A	0.283796	0.0279898	OR6K6	-0.356622	0.00181603				LOC284788	-0.393553	0.002693	FAM81B	-0.274225	0.0389953
BTF3	-0.317533	0.0134282	CD300LF	0.375513	0.003111	OR6T1	-0.239004	0.0402854				LOC375295	-0.270291	0.0439332	FAM83D	-0.270036	0.0422074
BTN1A1	-0.524242	1.71e-05	CD300LG	-0.305449	0.0176325	OR6X1	-0.266911	0.0215137				LOC388630	-0.320692	0.0159641	FAM84B	0.419396	0.00116485
BTN2A1	0.286901	0.0262479	CD34	-0.330362	0.0099385	OR6Y1	-0.230412	0.0482684				LOC400499	-0.31015	0.0200031	FAM86B1	0.271528	0.0410394
BTN3A3	0.404418	0.00135149	CD38	0.279273	0.0307007	OR7E24	-0.23465	0.0441816				LOC400965	0.386161	0.00328704	FAM92A3	-0.334897	0.0108841
BTNL2	-0.394802	0.00179831	CD3EAP	-0.29501	0.0221227	OR8B8	-0.233405	0.0453513				LOC401052	-0.320315	0.0160956	FAM9A	-0.351032	0.00742185
BTNL3	-0.30212	0.0189712	CD4	0.427802	0.000650773	OR8G1	-0.236628	0.0423747				LOC401433	0.383041	0.00357075	FASTKD1	0.294573	0.0261274
BTNL9	-0.470088	0.000150805	CD48	0.298442	0.0205502	OSBPL3	0.250481	0.0313596				LOC440742	-0.333666	0.0119679	FASTKD3	0.353687	0.00695561
BUB1	-0.369031	0.0037133	CD52	0.279587	0.0305056	OSBPL8	-0.282343	0.0147986				LOC554223	0.293773	0.0279811	FATE1	-0.279552	0.0352046
BUB1B	-0.470328	0.000149471	CD58	0.292768	0.0232043	OSGIN2	-0.268849	0.0205489				LOC644950	-0.280701	0.0361237	FBLIM1	-0.37814	0.00372958
BUD23	0.349739	0.00615956	CD74	0.351932	0.00582411	OSTN	-0.2593	0.0256865				LOC645332	-0.284687	0.0334558	FBN1	-0.273113	0.0398275
BZW2	0.341096	0.00765237	CD86	0.427708	0.000652753	OTOF	-0.310576	0.00707835				LOC728175	-0.281444	0.0356132	FBRSL1	0.312606	0.0179085
C10orf126	-0.409911	0.00114365	CD9	-0.293714	0.0227426	OTOP3	-0.233482	0.0452783				LOC728317	-0.29047	0.0298774	FBXL16	0.262568	0.0484727
C10orf25	-0.340837	0.00770144	CDC14B	-0.338052	0.00824863	OTUD3	0.26133	0.0245119				LOC728819	-0.306082	0.0217784	FBXO2	-0.307108	0.0201412
C10orf53	-0.348368	0.00637775	CDC23	0.260976	0.0440058	P2RY12	0.287838	0.0128899				LOC729040	-0.288455	0.0310862	FBXO27	-0.279051	0.0355474
C10orf62	-0.459497	0.000221446	CDC25C	-0.263935	0.0415784	PABPC5	-0.230732	0.0479498				LOC730441	-0.478511	0.000191253	FBXO3	0.262666	0.048386
C10orf67	-0.255101	0.0491698	CDC42BPG	-0.351495	0.00588958	PALM	-0.263609	0.0232474				LPAL2	0.277006	0.0387528	FBXO32	0.323326	0.0141565
C10orf71	-0.393626	0.00186121	CDC42EP5	-0.316831	0.0136465	PAQR5	-0.230673	0.0480078				LPL	-0.286339	0.0323987	FBXO8	0.361941	0.00566562
C10orf82	-0.386887	0.00226081	CDC45	-0.355013	0.00537989	PARP2	0.271581	0.0192513				LRIG1	0.295935	0.026795	FBXW12	-0.284368	0.0320455
C10orf90	-0.3935	0.00186802	CDCA2	-0.337759	0.00830797	PARP9	-0.248872	0.0325005				LRRC39	0.31171	0.0193557	FCF1	0.385327	0.00307714
C10orf91	-0.316501	0.01375	CDCA3	-0.295998	0.0216599	PAX4	-0.239662	0.0397219				LRRC66	-0.28488	0.0333307	FCGBP	0.289166	0.0291368
C10orf95	-0.350269	0.00607698	CDCA5	-0.264028	0.0415046	PBDC1	0.247693	0.0333591				LRRIQ3	-0.347588	0.00866901	FCGRT	-0.289157	0.029142
C10orf99	-0.368869	0.00372965	CDCA7	-0.429431	0.000617239	PCDH11X /// PCDH11Y	-0.280791	0.0153803				LUZP2	-0.325922	0.0142337	FES	-0.280814	0.0343525
C11orf16	-0.430414	0.000597785	CDH1	-0.360292	0.00468765	PCDHA7	-0.346184	0.00251693				LXN	-0.278087	0.0379675	FGF14	-0.321252	0.0148246
C11orf40	-0.296767	0.0213055	CDH11	-0.301336	0.0192987	PCDHB13	-0.263289	0.0234213				LYZ	0.386069	0.00329509	FGF16	-0.288336	0.0296237
C11orf42	-0.410074	0.00113796	CDH12	-0.276526	0.0324519	PCDHGA11	0.247256	0.0336815				LYZL6	0.358807	0.00661603	FGFBP3	0.360069	0.00593822
C11orf44	-0.287401	0.0259756	CDH13	-0.319666	0.0127835	PCK1	-0.311767	0.00685071				M6PR	0.298177	0.0256104	FGL1	-0.317333	0.0161609
C11orf45	-0.393749	0.00185451	CDH15	-0.326629	0.0108619	PCNT	0.228803	0.0498991				MAGEB6	-0.307405	0.0211871	FHOD1	-0.324221	0.0138763
C11orf53	-0.410887	0.00110987	CDH16	-0.273037	0.0347951	PCNX	-0.296198	0.0103955				MAGEC2	-0.303725	0.0228664	FICD	-0.327303	0.0129477
C11orf72	-0.34693	0.00661393	CDH17	-0.303703	0.018324	PCOLCE	-0.230077	0.0486044				MAP1LC3A	-0.332007	0.0124253	FIGN	-0.273951	0.0391987
C11orf88	-0.325638	0.0111191	CDH18	-0.349768	0.00615501	PDCD1	-0.242377	0.0374664				MAP3K6	-0.277523	0.0383756	FIS1	-0.2858	0.0311529
C12orf4	0.285142	0.0272229	CDH19	-0.273	0.0348207	PDE6G	-0.24807	0.0330826				MAP3K7	0.336389	0.0112488	FKBP6	0.320717	0.0150013
C12orf50	-0.309882	0.0159753	CDH20	-0.349736	0.00616001	PDGFRB	-0.234088	0.0447063				MAPK6	0.298499	0.0254439	FKBP9L	-0.28503	0.0316304
C12orf54	-0.274146	0.0340358	CDH22	-0.324493	0.0114228	PDLIM4	-0.235142	0.0437265				MAT2A	0.338264	0.0107754	FKSG2	-0.357481	0.00633394
C12orf76	-0.437724	0.000469601	CDH24	-0.351713	0.00585687	PDRG1	0.264794	0.0226119				MBD6	-0.27523	0.0400711	FLJ16126	-0.302742	0.0220784
C14orf178	-0.427485	0.000657478	CDH26	-0.28594	0.0267766	PEAR1	0.25987	0.0253523				MBTPS2	0.28805	0.031334	FLJ32790	0.380515	0.00350161
C15orf32	-0.459712	0.000219757	CDH3	-0.342277	0.00743122	PERM1	-0.240135	0.0393212				MCCD1	0.288352	0.031149	FLJ44896	-0.346569	0.00826689
C16orf46	-0.426035	0.000688992	CDH4	-0.365222	0.0041135	PEX12	0.235816	0.0431088				MCOLN1	-0.296256	0.0266231	FLJ46020	0.272138	0.0405694
C16orf71	-0.40233	0.00143904	CDH5	-0.256404	0.0479839	PFAS	-0.294176	0.0109566				MDFIC	0.311083	0.0196138	FLOT2	-0.268991	0.0430417
C16orf74	-0.367859	0.00383259	CDH6	-0.310145	0.0158812	PFKFB3	-0.229395	0.0492938				MED16	-0.27985	0.036716	FMO1	-0.283033	0.0328966
C16orf78	-0.296234	0.0215505	CDH7	-0.379395	0.00279342	PGAM1P4	-0.271354	0.019356				MEP1B	-0.277879	0.0381176	FNDC5	0.325106	0.013604
C16orf89	-0.384317	0.00243231	CDH9	-0.272482	0.0351805	PHF21A	-0.338418	0.00318627				MFSD2B	-0.30063	0.0243649	FNTA	0.362223	0.00562549
C16orf95	-0.372932	0.00333958	CDHR1	-0.344738	0.00698861	PHKA1	-0.257912	0.0265176				MGAT4A	0.27592	0.0395547	FOLH1	-0.34808	0.00797181
C17orf50	-0.449645	0.000313101	CDHR5	-0.320311	0.0125941	PHOX2B	-0.252551	0.0299413				MGC42105	0.316903	0.0173273	FOXJ2	-0.312052	0.0181235
C17orf53	-0.476247	0.000119906	CDK1	-0.357605	0.00502959	PIAS3	-0.305046	0.00822383				MGC70870	0.342499	0.00976945	FOXK2	0.348816	0.00783154
C17orf64	-0.400783	0.00150708	CDK15	-0.273195	0.0346866	PIGT	0.242254	0.0375667				MGEA5	0.271763	0.0427516	FOXO3B	-0.322858	0.0143051
C17orf75	0.400194	0.00153376	CDK2AP2	-0.328167	0.0104728	PKD1L3	-0.279666	0.0158139				MICAL2	-0.26796	0.0458596	FPGT	0.323614	0.014066
C17orf77	-0.341745	0.00753007	CDK5R1	-0.286506	0.0264639	PKHD1	-0.31269	0.00667895				MICALCL	-0.308345	0.020775	FRA10AC1	0.345065	0.00857014
C17orf82	-0.492154	6.5e-05	CDK5R2	-0.309992	0.015936	PLA2G2D	-0.27601	0.0172966				MID1	-0.284063	0.033862	FRAT2	-0.275575	0.0380039
C17orf97	-0.340162	0.00783111	CDK5RAP1	0.338855	0.00808735	PLAC9	-0.293374	0.0111865				MIER3	0.347547	0.00867731	FREM1	-0.270464	0.0418698
C17orf99	-0.416699	0.000926739	CDKL1	-0.287915	0.0256986	PLB1	-0.247695	0.0333571				MIIP	-0.34446	0.00933182	FRG1	0.279772	0.0350546
C18orf21	0.383641	0.00247926	CDKL3	0.270045	0.0369152	PLBD2	-0.240187	0.0392775				MIR1-1	-0.315154	0.0179892	FRMD4A	-0.384763	0.00312441
C18orf25	0.306781	0.0171196	CDKN2AIP	0.25896	0.0457252	PLEKHG4	0.249688	0.031918				MIR1-2	-0.264056	0.0492407	FSD1	-0.300635	0.0230679
C19orf12	-0.26596	0.0399819	CDKN2B	-0.332852	0.00936113	PLSCR5	-0.286979	0.0131736				MIR128-2	-0.304442	0.0225309	FSTL1	-0.307687	0.0198953
C19orf33	-0.429764	0.000610595	CDO1	-0.269333	0.0374355	PLXNA3	0.246599	0.0341718				MIR135A2	-0.310933	0.0196758	FTSJD1	0.27359	0.0394689
C19orf44	-0.459657	0.000220188	CDON	-0.332388	0.00946625	PNMA1	0.255388	0.0280859				MIR138-2	-0.298125	0.0256373	FXR1	0.269716	0.0424612
C19orf48	-0.327168	0.0107241	CDR2L	-0.326872	0.0107995	PODN	-0.239259	0.040066				MIR141	-0.266099	0.0474467	FXR2	-0.275722	0.0378973
C19orf54	-0.277078	0.0320931	CDSN	-0.296879	0.0212542	POLR1C	0.288345	0.0127252				MIR142	-0.291974	0.0290009	FXYD1	0.275362	0.0381587
C19orf57	-0.309104	0.016256	CDT1	-0.360868	0.0046172	POLR2D	0.238368	0.0408357				MIR202	-0.273674	0.0412563	FXYD2	0.308496	0.0195563
C19orf73	-0.367645	0.00385472	CDV3	0.257378	0.0471122	POLR2J	-0.235469	0.0434257				MIR224	-0.345263	0.00915765	FXYD7	0.416937	0.00125374
C1GALT1	0.326615	0.0108653	CDX1	-0.325719	0.0110977	POLRMT	-0.238648	0.0405924				MIR23A	-0.267579	0.0461816	FYN	0.300705	0.0230348
C1orf105	-0.285484	0.0270309	CDX2	-0.278732	0.0310395	POM121L2	-0.232563	0.0461568				MIR24-2	-0.275773	0.0396637	FZR1	-0.273412	0.0396021
C1orf112	0.282463	0.0287673	CEACAM1	-0.308784	0.0163729	POTEA	0.232669	0.0460549				MIR27A	-0.319321	0.0164465	GAB1	-0.308201	0.0196793
C1orf115	-0.294132	0.0225412	CEACAM5	-0.26699	0.0391901	POU1F1	-0.249038	0.0323816				MIR29B1	-0.295685	0.0269304	GABARAPL2	-0.321307	0.0148067
C1orf116	-0.392522	0.001922	CEACAM6	-0.260837	0.0441227	PPIH	0.242422	0.0374298				MIR30B	-0.267733	0.046051	GABRB1	-0.324238	0.0138711
C1orf127	-0.522634	1.84e-05	CEACAM7	-0.424644	0.000720492	PPP1R16A	0.24707	0.0338202				MIR33A	-0.386783	0.00323291	GABRP	-0.353767	0.00694202
C1orf158	-0.300313	0.0197335	CEACAM8	-0.268875	0.0377734	PPP4R2	-0.274124	0.0181069				MIR382	-0.338068	0.0108243	GABRQ	-0.370676	0.00453381
C1orf159	-0.343659	0.00717983	CEBPE	-0.358686	0.00488945	PQLC2L	-0.300045	0.00939655				MIR516B2	-0.335074	0.0115912	GAL3ST4	0.352289	0.0071977
C1orf174	0.336435	0.00858144	CECR2	-0.350641	0.00601958	PRAMEF8	-0.259013	0.0258565				MIR517C	-0.41702	0.00138704	GALK1	-0.376068	0.00393909
C1orf210	-0.342619	0.00736833	CEL	-0.334874	0.00891377	PRDM14	-0.236401	0.0425793				MIRLET7F1	0.284638	0.0334875	GALNT11	0.327292	0.0129507
C1orf220	-0.268988	0.0376895	CELA2B	-0.288565	0.0253522	PRDM5	-0.236135	0.0428192				MKX	-0.308566	0.0206792	GALNT13	-0.357661	0.00630559
C1orf52	0.411618	0.0010852	CELF3	-0.324561	0.0114046	PRDM7	-0.331796	0.00387806				MLANA	0.29714	0.0261526	GALNT14	-0.269038	0.0430038
C1orf54	0.262036	0.0431236	CELF4	-0.320111	0.0126527	PRELID2	0.231824	0.0468739				MMD2	-0.31143	0.0194704	GALNTL6	-0.299034	0.0238449
C1orf56	-0.414031	0.00100712	CELF5	-0.326618	0.0108647	PRELID3A	-0.295173	0.0106768				MOAP1	0.34303	0.00964925	GAS2L1	-0.335058	0.0108438
C1orf61	-0.351693	0.00585983	CELF6	-0.262358	0.0428578	PRICKLE2	-0.240339	0.0391497				MOCS3	0.272625	0.0420721	GAS7	-0.303532	0.0217165
C1orf74	-0.388219	0.00217621	CELP	-0.365755	0.00405531	PRICKLE4 /// TOMM6	0.279055	0.0160538				MON2	0.270412	0.0438357	GATA1	-0.37141	0.00444846
C1orf94	-0.352965	0.00567162	CELSR1	-0.324949	0.0113009	PRKAG3	-0.285434	0.013697				MPST	-0.429756	0.000948113	GCET2	0.318931	0.0156041
C1QB	-0.311194	0.0155111	CELSR2	-0.321184	0.0123414	PRKCSH	-0.240191	0.0392739				MPV17	0.298321	0.0255358	GCNT4	0.320004	0.0152397
C1QC	-0.407531	0.00122987	CELSR3	-0.332295	0.00948765	PROB1	-0.285785	0.0135767				MRE11A	0.280273	0.0364204	GDI2	0.312985	0.0177626
C1QL1	-0.525825	1.6e-05	CEMIP	-0.309826	0.0159954	PROSER3	-0.243312	0.0367152				MRPS35	0.308614	0.0206586	GFI1B	-0.360711	0.00584343
C1QTNF1	-0.425721	0.00069599	CEMP1	-0.347163	0.00657515	PRPH2	-0.286804	0.0132321				MS4A7	0.300807	0.0242771	GFRAL	-0.284176	0.0321664
C1QTNF4	-0.437028	0.000480625	CEND1	-0.325253	0.0112205	PRR35	-0.299715	0.00947879				MSMB	-0.302184	0.0236025	GGPS1	0.322342	0.0144701
C1QTNF5	-0.462413	0.000199468	CENPF	-0.361846	0.00449954	PRR5	0.253433	0.029354				MTA2	0.309323	0.0203538	GIMAP2	0.369666	0.0046535
C1QTNF6	-0.297843	0.0208176	CENPI	-0.267435	0.0388516	PRRG3	-0.31342	0.00654563				MTHFSD	0.339825	0.0103946	GIMAP4	0.501893	6.96e-05
C1QTNF7	-0.338176	0.00822353	CENPM	-0.312773	0.014968	PRRG4	-0.243334	0.0366976				MTMR11	0.273609	0.0413067	GIMAP5	0.291244	0.0279475
C1S	-0.431516	0.00057662	CEP112	-0.295166	0.022049	PRRX1	-0.300546	0.00927267				MTMR9	0.277912	0.0380936	GIMAP6	0.311152	0.0184773
C20orf141	-0.387101	0.002247	CEP135	0.288697	0.0252822	PRRX2	-0.270459	0.0197752				MTX3	0.310742	0.0197552	GIMAP7	0.343771	0.0088385
C20orf144	-0.306256	0.0173201	CEP170	0.434333	0.00052559	PRY /// PRY2 /// PRYP3 /// PRYP4	-0.2586	0.0261029				MYBL1	0.356318	0.00703064	GIPC2	-0.300829	0.0229756
C20orf173	-0.374067	0.00323728	CEP55	-0.317695	0.0133782	PSKH2	-0.328671	0.00424853				MYBPC1	-0.289935	0.0301943	GK5	0.437396	0.000668361
C20orf203	-0.409441	0.00116024	CEP70	0.254277	0.0499327	PSMC3	0.292109	0.0115574				MYH11	-0.289124	0.0306803	GKN1	-0.313679	0.0174983
C20orf204	-0.489393	7.24e-05	CEP85L	0.297608	0.0209231	PSMG3	0.304777	0.00828358				MYL1	-0.291965	0.0290063	GKN2	-0.336684	0.0104421
C20orf27	-0.274518	0.0337841	CERS6	0.272432	0.0352153	PSTK	0.322444	0.00508184				MYL4	-0.27595	0.0395319	GLT8D2	-0.296553	0.0250926
C20orf78	-0.264666	0.0409962	CES3	-0.281394	0.0294036	PTCD2	0.247456	0.0335338				MYL6B	-0.379187	0.00395087	GLTSCR2	0.327352	0.0129333
C20orf85	-0.467191	0.000167726	CETN3	0.256423	0.0479669	PTCHD4	-0.233236	0.0455119				MYOD1	-0.367374	0.00534799	GLUD2	-0.363412	0.0054593
C21orf58	-0.494281	5.97e-05	CETP	-0.362172	0.00446095	PTH	-0.240825	0.0387426				MYOF	0.269698	0.0444176	GLYAT	-0.307793	0.0198506
C21orf62	-0.341756	0.00752805	CFAP161	-0.282991	0.0284571	PTPRA	0.242389	0.037457				MYST1	-0.274775	0.0404146	GMPPB	-0.27103	0.0414257
C22orf15	-0.499261	4.89e-05	CFAP20	0.316477	0.0137575	PUM3	0.262972	0.0235951				MYT1L	-0.344212	0.00938619	GMPS	0.273716	0.039374
C22orf23	-0.366973	0.00392507	CFAP299	-0.336893	0.00848595	PVRIG /// STAG3	0.232336	0.0463759				NAGA	0.28965	0.0303644	GNAS	-0.414093	0.00136413
C22orf31	-0.348447	0.00636506	CFAP43	-0.318548	0.013118	PXK	-0.254943	0.0283701				NARG2	0.269728	0.0443924	GNAZ	-0.340811	0.00948026
C2CD3	0.337804	0.00829877	CFAP46	-0.34558	0.00684247	PXT1	-0.261654	0.0243284				NARS	0.293537	0.0281131	GNG2	0.281317	0.0340179
C2CD4A	-0.46409	0.000187745	CFAP52	-0.282424	0.02879	PYGM	-0.252201	0.0301777				NCBP1	0.329274	0.0132115	GNG5	-0.328867	0.012497
C2CD4B	-0.346589	0.00667106	CFAP57	-0.348866	0.00629774	QTRT1	0.229658	0.0490272				NCDN	0.28035	0.0363672	GNL3L	-0.309406	0.0191807
C2orf16	-0.458365	0.000230559	CFAP61	-0.327434	0.0106567	RAB11B	-0.336666	0.00335771				NCKAP1L	0.370637	0.00492427	GOLGA6L5	0.284643	0.0318724
C2orf42	0.297492	0.0209756	CGN	-0.267712	0.0386422	RAB25	-0.245801	0.0347755				NCRNA00169	-0.312596	0.0189958	GOLGA6L9	0.263525	0.0476296
C2orf49	0.406333	0.00127548	CGREF1	-0.259472	0.0452828	RAB27B	0.260874	0.0247718				NCRNA00173	-0.265047	0.0483637	GOLGA8C	0.2649	0.0464396
C2orf50	-0.32494	0.0113033	CH25H	-0.430198	0.000602003	RAB35	-0.233961	0.0448263				NDFIP1	0.270615	0.0436715	GOPC	0.282337	0.0333479
C2orf73	-0.430422	0.000597623	CHAC2	-0.288945	0.0251513	RAB39A	-0.263725	0.0231844				NECAB1	-0.317447	0.0171255	GORAB	0.278376	0.0360137
C3orf18	-0.502483	4.29e-05	CHAF1B	-0.257871	0.0466768	RAB5B	-0.261258	0.024553				NECAP2	0.280015	0.0366004	GP1BA	-0.303685	0.0216472
C3orf20	-0.4935	6.16e-05	CHAT	-0.390995	0.00200898	RAG2	-0.298392	0.00981506				NEDD1	0.272646	0.0420558	GP1BB	-0.314482	0.0171966
C3orf36	-0.451494	0.000293634	CHCHD3	0.299243	0.0201971	RALGAPA2	-0.252562	0.0299342				NEDD4	0.315839	0.0177276	GP6	-0.347325	0.00811812
C3orf38	0.462312	0.000200191	CHCHD7	0.330562	0.00989095	RANBP3L	0.293004	0.0112939				NEFL	0.279687	0.0368298	GP9	-0.3716	0.00442653
C3orf49	-0.385899	0.00232539	CHGA	-0.4307	0.00059222	RAPGEFL1	-0.254192	0.0288559				NELL2	0.322947	0.0151971	GPBP1	0.324498	0.0137906
C3orf67	-0.262538	0.0427101	CHIA	-0.30677	0.0171239	RASGRF2	-0.22925	0.0494423				NETO2	-0.292043	0.0289614	GPC5	-0.342787	0.00904755
C4B	-0.398633	0.00160654	CHIT1	-0.351259	0.00592522	RASL10B	-0.248571	0.0327179				NEU1	-0.26479	0.0485897	GPHB5	-0.350321	0.00755118
C4BPB	-0.416187	0.000941729	CHL1	-0.300248	0.0197613	RBM28	0.256999	0.0270756				NEUROD1	0.312168	0.0191689	GPN1	0.331925	0.0116551
C4orf17	-0.420632	0.000818792	CHMP2B	0.305311	0.0176863	RBMY1A1 /// RBMY1B /// RBMY1D /// RBMY1E /// RBMY1F /// RBMY1J	-0.274404	0.0179848				NEXN	-0.263981	0.0493073	GPNMB	-0.334389	0.0110126
C4orf19	-0.263263	0.0421195	CHN2	0.383502	0.00248905	RBP1	-0.248321	0.0328993				NFIA	-0.279544	0.0369305	GPR110	-0.31776	0.0160105
C4orf3	0.385762	0.00233449	CHODL	-0.368009	0.00381718	RBP4	-0.235184	0.043688				NHLRC2	0.306945	0.0213911	GPR115	-0.299854	0.0234445
C4orf33	0.299007	0.0203004	CHPF	-0.378507	0.0028634	RBP5	-0.250407	0.0314113				NHLRC3	0.406967	0.00185375	GPR120	-0.327016	0.0130319
C4orf36	-0.442976	0.000393524	CHRAC1	0.304438	0.01803	RCCD1	0.241656	0.0380551				NKX2-4	0.290969	0.029584	GPR128	-0.284315	0.0320786
C4orf45	-0.347825	0.00646607	CHRD	-0.263025	0.0423126	RELN	-0.265972	0.0219952				NLRP10	-0.282557	0.0348606	GPR146	-0.288569	0.0294861
C5orf22	0.319483	0.0128379	CHRDL1	-0.375724	0.00309297	REM1	-0.297751	0.00998144				NLRP11	-0.303784	0.0228388	GPR155	0.278064	0.0362312
C5orf46	-0.322654	0.0119258	CHRFAM7A	-0.265163	0.0406041	RETNLB	-0.251622	0.0305716				NLRP2	0.26914	0.0448763	GPR171	0.511299	4.81e-05
C5orf56	0.375008	0.00315462	CHRM3	-0.389222	0.0021144	REXO4	0.357325	0.00177581				NMD3	0.339721	0.0104196	GPR174	0.288476	0.0295413
C5orf64	-0.396953	0.00168828	CHRNA1	-0.279213	0.0307382	RFX4	-0.270599	0.0197094				NME4	-0.357704	0.00679711	GPR180	0.400005	0.00205006
C6	-0.302205	0.018936	CHRNA10	-0.314989	0.0142332	RFX5	0.233199	0.0455475				NMT2	0.305421	0.0220788	GPR183	0.270446	0.0418833
C6orf141	-0.448442	0.000326398	CHRNA2	-0.341685	0.00754129	RGAG1	-0.344868	0.00262063				NONO	0.276685	0.0389879	GPR55	0.314051	0.0173579
C6orf15	-0.371697	0.00345415	CHRNA3	-0.333491	0.00921767	RHAG	-0.24957	0.032002				NPFFR2	-0.366431	0.00547628	GPR65	0.402964	0.00188468
C6orf201	-0.367823	0.0038363	CHRNA4	-0.289993	0.0246045	RIBC2	-0.230516	0.0481644				NR1H4	-0.279947	0.0366482	GPRASP1	0.288579	0.0294807
C6orf223	-0.482255	9.55e-05	CHRNA6	-0.350162	0.00609358	RIMS2	-0.316227	0.00605489				NR3C2	0.263216	0.0499943	GPRC6A	-0.288567	0.0294874
C6orf58	-0.408815	0.00118268	CHRNB2	-0.271654	0.0357625	RING1	0.25215	0.0302122				NRAP	-0.280455	0.0362939	GPS2	-0.303583	0.0216932
C6orf89	0.266388	0.0396516	CHRND	-0.320565	0.01252	RNF10	-0.243981	0.0361848				NRAS	0.337087	0.0110707	GRB10	-0.273282	0.0396997
C7	-0.342478	0.00739428	CHRNG	-0.293614	0.0227908	RNF182	-0.256503	0.0273834				NRXN1	-0.277884	0.0381138	GRB14	-0.296584	0.0250767
C7orf31	0.295271	0.0219997	CHST2	0.272127	0.035429	RNF40	-0.289745	0.0122794				NT5C1B	0.267166	0.0465319	GRIK4	0.355731	0.00661436
C8A	-0.390903	0.00201437	CHST3	-0.319173	0.0129302	RNMTL1	0.282471	0.0147517				NTAN1	-0.294952	0.0273292	GRK7	-0.280526	0.0345451
C8B	-0.360257	0.00469202	CHST4	-0.378384	0.00287323	RPAP1	0.229228	0.0494645				NUDT21	0.319518	0.0163765	GRPEL2	0.358088	0.00623905
C8G	-0.429261	0.000620657	CHST5	-0.30638	0.0172726	RPGRIP1L	0.335097	0.00351807				NUDT22	-0.269069	0.0449353	GRSF1	0.334841	0.0108983
C8orf17	-0.277263	0.0319743	CHST8	-0.397435	0.00166444	RPL11	0.237545	0.0415579				NUP160	0.315566	0.0178315	GSC	-0.288594	0.0294717
C8orf34	-0.320361	0.0125796	CHSY1	-0.263958	0.0415599	RPL13	0.233538	0.0452257				NUP214	-0.278253	0.0378482	GSK3A	-0.430091	0.000840468
C8orf82	-0.368523	0.00376457	CHTF18	-0.330027	0.0100183	RPL13 /// RPL13P12	0.251944	0.0303515				NVL	0.37473	0.0044348	GSPT2	0.392889	0.00250185
C9orf116	-0.405737	0.0012987	CHURC1	0.301159	0.0193733	RPL17 /// RPL17-C18orf32	0.23765	0.0414653				NXF2	-0.294006	0.0278513	GSTA5	-0.328939	0.0124767
C9orf131	-0.361489	0.00454214	CIAO2A	0.318557	0.0131155	RPL23	0.243468	0.0365912				NXF3	-0.285093	0.0331931	GSTZ1	-0.268284	0.043614
C9orf163	-0.357012	0.0051078	CIDEA	-0.346883	0.00662167	RPL39L	0.335199	0.00350744				OAS2	0.298451	0.0254686	GTF2F2	0.270928	0.0415059
C9orf24	-0.339836	0.00789438	CIDEC	-0.263776	0.041706	RPL6 /// RPL6P27	0.307782	0.00763812				OBP2B	-0.396946	0.00245381	GTF2H1	0.333655	0.0112008
C9orf40	-0.370784	0.00354098	CILP	-0.306693	0.0171531	RPL9 /// RPL9P25 /// RPL9P32 /// RPL9P7 /// TIPIN	0.267957	0.0209884				OGFOD1	0.295269	0.0271562	GTF2IRD1	0.261439	0.0494831
C9orf50	-0.443866	0.000381796	CILP2	-0.296991	0.0212028	RPS29	0.235891	0.0430408				OLAH	-0.290734	0.029722	GTPBP10	0.28275	0.0330795
C9orf62	-0.415957	0.000948505	CIP2A	0.301621	0.0191792	RRM2B	-0.237361	0.0417209				OLFML3	-0.353206	0.00758065	GUCA1B	0.285802	0.031152
C9orf64	-0.270037	0.0369212	CIR1	0.282427	0.0287881	RRP15	0.265606	0.0221856				OLIG2	0.268044	0.0457891	GUCA1C	-0.289275	0.0290734
C9orf85	0.280657	0.0298486	CIRBP	0.290337	0.0244272	RRP7A	0.249591	0.0319868				OPA1	0.323222	0.0151057	GUCY1A3	-0.3602	0.0059188
CA10	-0.333984	0.00910829	CITED1	-0.332764	0.009381	RRP7A /// RRP7BP	0.284447	0.014041				OPALIN	-0.331546	0.0125552	GUCY1B3	-0.457538	0.000345831
CA11	-0.373763	0.00326439	CKMT2	-0.260001	0.0448306	RSPH10B2	-0.236271	0.0426967				OPN1LW	-0.343201	0.00961083	GUK1	-0.297884	0.0244166
CA3	-0.492446	6.42e-05	CLCA2	-0.280768	0.0297814	RTL1	-0.24002	0.0394182				OPTN	-0.331537	0.0125576	GULP1	-0.263201	0.0479144
CA4	-0.497184	5.32e-05	CLCA3P	-0.319556	0.0128161	RTP3	-0.236776	0.0422421				OR10J5	-0.271997	0.0425664	GUSBL1	0.278758	0.0357492
CA5B	0.260958	0.0440206	CLCA4	-0.302887	0.0186553	S100A7 /// S100A7A	-0.28782	0.012896				OR13A1	-0.355388	0.00719124	GVINP1	0.384844	0.0031176
CA6	-0.341758	0.00752771	CLCN1	-0.300962	0.0194569	S1PR5	0.238377	0.040828				OR13C3	-0.267261	0.046451	GZMA	0.321545	0.0147287
CA7	-0.404587	0.00134465	CLCN2	-0.303485	0.018412	SAA2	-0.239033	0.0402601				OR1D5	-0.332228	0.0123636	GZMK	0.28068	0.0344423
CA8	-0.291374	0.0238989	CLCN5	0.254232	0.0499742	SAAL1	0.307103	0.00778006				OR1I1	-0.268603	0.045322	GZMM	0.309884	0.0189857
CA9	-0.454393	0.000265316	CLCNKA	-0.350066	0.00610845	SCARA3	-0.287051	0.0131497				OR2A1	0.428279	0.000991639	H2BFWT	-0.302743	0.0220779
CABLES1	-0.366145	0.00401317	CLDN1	-0.281281	0.0294711	SCFD2	0.252973	0.0296591				OR2D3	-0.295233	0.0271757	HABP4	0.350287	0.00755734
CABP1	-0.428202	0.000642394	CLDN10	-0.276442	0.0325066	SCGB1D4	-0.246521	0.0342301				OR2H1	-0.321324	0.0157458	HAMP	0.313604	0.0175268
CABP2	-0.432224	0.000563381	CLDN11	-0.3178	0.013346	SCN4A	-0.297225	0.0101201				OR2S2	-0.286525	0.0322813	HAPLN3	0.277173	0.0368574
CABP7	-0.346178	0.0067404	CLDN14	-0.285401	0.0270773	SDC3	-0.260355	0.0250706				OR2T6	-0.294054	0.0278247	HAUS3	0.277722	0.0364705
CABYR	-0.310465	0.0157676	CLDN17	-0.26193	0.0432104	SDK1	-0.23189	0.0468095				OR4C16	-0.395091	0.00258207	HBII-52-28	-0.341311	0.00936899
CACHD1	-0.404208	0.0013601	CLDN19	-0.4603	0.000215187	SDR16C5	-0.252969	0.0296621				OR4C3	-0.291128	0.0294911	HBQ1	-0.337365	0.0102777
CACNA1A	-0.479841	0.000104681	CLDN2	-0.294024	0.0225931	SDR39U1	0.277442	0.016702				OR4D2	-0.293298	0.0282471	HCN3	0.293268	0.0268284
CACNA1B	-0.464712	0.000183567	CLDN3	-0.313943	0.014576	SERHL	0.288979	0.0125217				OR4N3P	-0.264358	0.0489716	HDAC5	-0.400261	0.00203526
CACNA1C	-0.478618	0.00010965	CLDN4	-0.375276	0.00313145	SERP2	0.260476	0.0250004				OR51B5	-0.317747	0.0170152	HDGF	-0.320633	0.0150291
CACNA1D	-0.342553	0.00738039	CLDN5	-0.270676	0.0364593	SERPINB1	-0.264223	0.0229161				OR51S1	-0.384344	0.00344969	HDLBP	-0.401242	0.00197939
CACNA1E	-0.341981	0.00748617	CLDN8	-0.391318	0.00199029	SERPINB6	0.240012	0.0394248				OR52N2	-0.386133	0.00328948	HECTD2	-0.311489	0.018344
CACNA1F	-0.421456	0.000797665	CLDN9	-0.309044	0.0162778	SERPINC1	-0.23728	0.0417929				OR5D14	-0.320571	0.0160064	HELB	0.401748	0.00195113
CACNA1G	-0.438725	0.00045415	CLEC10A	0.349845	0.00614298	SERPINE2	0.343501	0.00273237				OR5M8	0.267536	0.0462173	HEMGN	-0.288805	0.029348
CACNA1H	-0.53325	1.15e-05	CLEC1B	-0.310105	0.0158954	SESN3	-0.255971	0.0277168				OR5V1	-0.475086	0.000215726	HESX1	-0.405072	0.00177422
CACNA1I	-0.293355	0.0229166	CLEC2B	0.290832	0.0241739	SET	0.23504	0.0438203				OR6B3	-0.300213	0.0245732	HHAT	0.353988	0.00690437
CACNA2D1	-0.328337	0.0104305	CLEC4A	0.346064	0.00675976	SETD4	0.263527	0.0232919				OR6C4	-0.284078	0.0338526	HIPK1	-0.331137	0.0118671
CACNA2D4	-0.442486	0.000400109	CLGN	-0.268063	0.0383783	SFTPB	-0.278518	0.0162672				OR8G5	-0.407721	0.00181442	HIST1H1D	0.290758	0.0282223
CACNB2	-0.351756	0.0058503	CLIP3	-0.308559	0.0164554	SFXN5	-0.347393	0.00242488				OR9K2	-0.328524	0.0134346	HIST1H2BJ	-0.34412	0.00876534
CACNB4	-0.334036	0.00909681	CLK2	0.412647	0.00105126	SGCA	-0.278978	0.0160842				ORMDL2	0.278649	0.0375645	HIST1H3H	-0.301159	0.0228185
CACNG1	-0.438137	0.000463167	CLK4	0.329614	0.0101179	SH3RF3	-0.238409	0.0407999				OSBPL3	0.278634	0.0375757	HIST1H4E	0.269385	0.0427254
CACNG2	-0.313522	0.0147162	CLMP	-0.269176	0.0375511	SH3YL1	0.314589	0.00633718				OSBPL6	-0.272055	0.0425207	HIST2H2AC	0.291253	0.0279426
CACNG3	-0.454172	0.000267383	CLN5	0.33733	0.00839572	SHANK2	-0.294231	0.010941				OSR1	-0.29463	0.0275057	HLCS	0.330406	0.0120671
CACNG4	-0.423479	0.000747872	CLRN3	-0.449874	0.000310628	SHANK2-AS3	-0.270558	0.0197286				OTUD3	0.315277	0.0179418	HMGB1	0.381829	0.00338082
CACNG5	-0.495223	5.75e-05	CLSTN2	-0.359225	0.00482095	SIGLEC12	-0.26217	0.0240393				OXCT1	0.301406	0.0239816	HMGCLL1	-0.345699	0.00844119
CACNG6	-0.307449	0.0168673	CLTCL1	-0.269029	0.0376596	SKIV2L	-0.279701	0.0158002				OXCT2	0.326568	0.0140317	HMGN2	0.344062	0.00877757
CACNG7	-0.441642	0.000411705	CLUL1	-0.258603	0.0460353	SLAMF9	-0.331524	0.00390911				P2RY2	0.266673	0.0469524	HMGN4	0.33883	0.00993188
CACNG8	-0.46715	0.000167975	CLVS1	-0.295083	0.0220884	SLC12A7	0.229659	0.0490267				PABPC1	0.27037	0.0438696	HMMR	-0.276156	0.0375841
CACYBP	0.446395	0.00035021	CMA1	-0.277597	0.0317592	SLC12A8	-0.240248	0.0392261				PABPC1L	-0.326138	0.0141659	HN1	-0.288578	0.0294811
CADM1	-0.269197	0.0375355	CMAHP	0.282668	0.0286465	SLC16A5	-0.237117	0.0419377				PADI6	-0.276545	0.0390913	HNRNPA1	0.394191	0.00241313
CADM2	-0.415895	0.000950353	CMBL	-0.306722	0.0171419	SLC18A2	0.24414	0.0360597				PANK4	-0.298612	0.0253855	HNRNPA1L2	0.382684	0.0033043
CADM3	-0.479356	0.000106625	CMC2	0.286978	0.0262054	SLC19A3	-0.278426	0.0163037				PAPLN	-0.313758	0.0185328	HNRNPA1P10	0.402608	0.00190391
CADM4	-0.45313	0.000277334	CMTM4	-0.325908	0.0110483	SLC22A14	-0.264862	0.0225762				PAQR3	0.275967	0.0395193	HNRNPA2B1	0.341431	0.00934262
CADPS	-0.342484	0.00739309	CMTM8	-0.268987	0.0376902	SLC24A3	0.284179	0.0141354				PAR4	-0.286356	0.032388	HNRNPA3	0.270943	0.0414941
CADPS2	-0.435851	0.000499822	CMTR1	0.310313	0.0158214	SLC25A30	-0.228949	0.0497496				PARD6G	-0.281748	0.0354065	HNRNPA3P1	0.282022	0.0335534
CAGE1	-0.338103	0.00823815	CNBD2	-0.411546	0.00108758	SLC25A38	0.244426	0.035836				PBOV1	-0.267623	0.0461438	HNRNPC	0.367848	0.00487623
CALB1	-0.316766	0.0136668	CNBP	0.363016	0.00436222	SLC25A48	-0.481554	1.4e-05				PC	0.307991	0.0209293	HNRNPD	0.314309	0.017261
CALB2	-0.48014	0.000103495	CNDP1	-0.355687	0.00528672	SLC26A10	-0.326708	0.00449708				PCBD2	0.264505	0.048842	HNRNPH3	0.309959	0.0189553
CALCA	-0.283064	0.0284143	CNDP2	0.283177	0.0283488	SLC26A8	-0.230421	0.0482599				PCBP2	-0.396175	0.00250642	HNRNPM	0.290995	0.0280881
CALCB	-0.278834	0.0309751	CNGA3	-0.299237	0.0201997	SLC28A1	-0.23013	0.0485507				PCDH17	-0.342592	0.00974837	HNRPDL	0.340311	0.00959259
CALCR	-0.445646	0.000359306	CNGB1	-0.32712	0.0107361	SLC2A10	-0.237045	0.0420012				PCYT1B	-0.333648	0.0119729	HOXA3	-0.26345	0.0476958
CALHM1	-0.431235	0.000581958	CNGB3	-0.340768	0.00771461	SLC2A4	-0.253924	0.029031				PDCD7	0.278292	0.0378205	HOXB3	0.365702	0.00515108
CALHM3	-0.393302	0.00187883	CNIH3	-0.268038	0.0383966	SLC30A3	-0.24024	0.0392322				PDCL3	0.276374	0.0392178	HOXB8	0.267965	0.043874
CALHM4	-0.340505	0.00776505	CNIH4	0.296585	0.021389	SLC35G3	-0.321775	0.00517952				PDE11A	-0.349249	0.00833387	HPCAL4	0.365989	0.00511349
CALML3	-0.374876	0.00316615	CNKSR1	-0.256575	0.04783	SLC35G4 /// SLC35G5	-0.2857	0.0136056				PDE4DIP	0.304789	0.0223698	HPSE	-0.422837	0.00104996
CALML5	-0.30205	0.0190002	CNKSR3	-0.317328	0.0134915	SLC37A3	-0.22913	0.0495645				PDE8A	0.279189	0.0371811	HRCT1	0.262834	0.0482377
CALN1	-0.39316	0.00188664	CNMD	-0.342357	0.00741661	SLC39A12	-0.241753	0.0379754				PDE8B	0.404722	0.00197543	HS3ST3B1	0.344789	0.00862675
CALR3	-0.406613	0.0012647	CNN3	-0.268084	0.0383626	SLC39A14	-0.239203	0.0401145				PDGFA	-0.276506	0.0391203	HSD11B2	-0.29232	0.0273477
CALU	0.271586	0.0358103	CNNM1	-0.370812	0.00353836	SLC4A1	-0.261434	0.0244531				PDHB	0.27183	0.0426987	HSD17B12	0.305107	0.0210104
CALY	-0.339393	0.00798106	CNOT2	0.2804	0.0300053	SLC6A2	-0.295919	0.0104713				PDIA3	0.295953	0.0267853	HSD17B3	-0.30077	0.0230037
CAMK1D	0.342379	0.00741243	CNOT8	0.380677	0.00269501	SLC6A20	-0.25643	0.0274289				PDIA3P	0.304159	0.0226626	HSP90AB3P	0.263849	0.0473474
CAMK1G	-0.467972	0.000162999	CNRIP1	-0.305832	0.0174835	SLC6A7	-0.291741	0.0116672				PDK4	0.317941	0.0169443	HSP90AB6P	-0.280716	0.0344179
CAMK2A	-0.494436	5.94e-05	CNTD1	-0.388155	0.00218023	SLC7A2	-0.295423	0.0106075				PDP1	0.301664	0.0238554	HSPA1A	-0.269686	0.042485
CAMK2B	-0.480696	0.000101328	CNTD2	-0.258631	0.0460108	SLC8A3	0.263453	0.0233322				PDZD11	0.269318	0.0447294	HSPA1B	-0.297539	0.0245905
CAMK2D	0.449458	0.00031514	CNTFR	-0.347633	0.00649756	SLCO1B1	-0.241377	0.0382848				PEA15	0.288901	0.030815	HSPA8	0.330536	0.0120314
CAMK2N2	-0.290818	0.024181	CNTN1	-0.258599	0.0460384	SLX4	0.234582	0.044245				PEAR1	-0.299815	0.0247728	HSPC159	-0.37457	0.00409693
CAMK4	0.38627	0.00230094	CNTN2	-0.312955	0.0149066	SMIM2	-0.231302	0.0473851				PER2	-0.295635	0.0269571	HSPD1	0.367613	0.00490564
CAMKK1	-0.289305	0.0249622	CNTN5	-0.35967	0.00476497	SMO	-0.257377	0.0268433				PEX11B	0.264447	0.0488928	HTATSF1	0.359275	0.00605718
CAMKV	-0.392467	0.00192506	CNTN6	-0.29564	0.0218268	SNHG11 /// SNORA60	0.262528	0.0238401				PEX6	-0.371246	0.00484853	HTN1	-0.330923	0.0119254
CAMP	-0.470933	0.00014617	CNTNAP4	-0.307675	0.016783	SNHG12 /// SNORA44	0.248123	0.0330436				PGF	-0.33445	0.0117568	HTRA2	-0.26207	0.0489163
CAPN11	-0.448399	0.000326889	CNTNAP5	-0.300053	0.0198454	SNORA33	0.25383	0.0290926				PGGT1B	0.291586	0.0292251	HYAL2	-0.284479	0.0319755
CAPN12	-0.40228	0.00144116	COA1	0.33894	0.00807062	SNRNP40	0.236797	0.0422228				PGM5	-0.403463	0.00204674	IFFO2	0.412083	0.00144733
CAPN13	-0.410297	0.00113017	COA3	0.262365	0.0428525	SNRPE	0.254698	0.028528				PGM5P2	-0.3005	0.0244296	IFNA2	-0.388735	0.0028048
CAPN5	-0.376576	0.00302101	COA5	0.347104	0.00658498	SOCS7	-0.245265	0.0351859				PHF23	-0.318031	0.0169115	IFNA21	-0.28898	0.0292452
CAPN6	-0.394668	0.00180541	COBL	-0.340741	0.0077199	SOHLH1	-0.262398	0.0239124				PHLPP2	-0.299905	0.0247275	IFNA8	-0.355022	0.006731
CAPN7	0.393573	0.00186406	COCH	-0.43564	0.000503327	SOWAHA	-0.244328	0.0359129				PHTF2	0.432448	0.000873198	IFNG	0.26793	0.0439032
CAPN9	-0.388121	0.00218237	COG1	0.351824	0.00584014	SOWAHB	-0.232433	0.0462824				PI16	0.287929	0.0314081	IFNK	-0.287849	0.0299125
CAPRIN2	0.404335	0.00135488	COG2	0.329066	0.0102509	SOWAHC	0.267081	0.0214275				PI4K2B	0.274376	0.0407186	IFNW1	-0.349495	0.00770385
CAPSL	-0.347313	0.00655021	COG4	0.325727	0.0110956	SOX6	-0.25607	0.0276544				PIGR	-0.282345	0.0350026	IGF2BP2	-0.337992	0.0101284
CAPZA1	0.271816	0.0356477	COIL	0.28702	0.0261828	SP9	-0.2668	0.0215701				PIGV	0.330548	0.0128398	IGFBPL1	0.32607	0.0133126
CAPZA3	-0.264782	0.0409048	COL10A1	-0.314501	0.0143922	SPAG11A /// SPAG11B	-0.244564	0.0357281				PIK3R1	0.299928	0.024716	IGHMBP2	0.263147	0.0479619
CARD10	-0.476869	0.000117133	COL11A1	-0.347655	0.00649397	SPAG16	0.250087	0.0316358				PINK1	-0.364567	0.00573769	IGSF22	0.273268	0.0397103
CARD11	0.421654	0.000792656	COL15A1	-0.362584	0.00441248	SPANXD	-0.238744	0.04051				PITPNC1	0.275317	0.0400055	IKBKG	-0.302117	0.0223681
CARD14	-0.426377	0.000681444	COL17A1	-0.341244	0.00762429	SPATA7	0.299946	0.009421				PKD2	0.272541	0.0421377	IKZF5	0.298484	0.0241171
CARF	0.297444	0.0209975	COL18A1	-0.312823	0.014951	SPG7	0.250845	0.0311065				PKHD1L1	-0.332256	0.0123557	IL15RA	-0.352082	0.00723435
CARM1	-0.274311	0.0339236	COL1A1	-0.364772	0.00416317	SPICE1	-0.239204	0.0401131				PLA2G2F	-0.300514	0.0244227	IL17RA	-0.266908	0.0447453
CARMIL3	-0.464766	0.000183206	COL1A2	-0.275438	0.0331678	SPINK8	-0.280006	0.0156815				PLA2G4F	-0.275682	0.0397318	IL21	-0.368953	0.00473983
CARTPT	-0.43493	0.000515306	COL20A1	-0.336035	0.00866568	SPNS2	-0.256674	0.027277				PLAC1L	-0.319071	0.0165355	IL26	0.284113	0.0322063
CASC2	-0.314016	0.014552	COL22A1	-0.309751	0.0160224	SPON2	0.235096	0.0437687				PLAC8	0.285785	0.0327498	IL2RB	0.311836	0.0182076
CASD1	0.2977	0.0208817	COL23A1	-0.30586	0.0174727	SPRR2B	-0.311556	0.00689054				PLCH1	-0.365203	0.00564731	IL2RG	0.268165	0.0437111
CASK	0.295176	0.0220444	COL2A1	-0.329606	0.0101196	SPRY4	-0.268841	0.0205529				PLD4	0.347093	0.008771	IL5	-0.269092	0.0429608
CASKIN1	-0.525184	1.65e-05	COL3A1	-0.266632	0.0394634	SPTAN1	-0.24912	0.0323228				PLEK2	-0.345474	0.00911224	IL6ST	0.294819	0.0259966
CASKIN2	-0.542212	7.65e-06	COL4A2	-0.298146	0.0206817	SRPK1	-0.238164	0.0410143				PLEKHA1	0.330022	0.0129921	IL7R	0.437983	0.000656031
CASP10	0.260306	0.0445714	COL4A5	-0.280792	0.029767	SRPRB	0.242429	0.0374241				PLEKHA5	0.349322	0.00831941	INADL	0.354247	0.00686067
CASP14	-0.357058	0.00510169	COL4A6	-0.300691	0.0195721	SRSF6	0.277296	0.0167619				PLEKHB1	0.272569	0.042116	INF2	-0.288076	0.0297774
CASP5	0.260066	0.0447754	COL5A1	-0.291265	0.0239541	SRSF7	0.283669	0.0143171				PLEKHG4	-0.320148	0.016154	INMT	0.411053	0.00149169
CASP8	0.280002	0.0302497	COL5A3	-0.271537	0.0358451	SSC5D	-0.232821	0.0459093				PLS3	-0.357521	0.00682745	INPP4B	0.372728	0.00429869
CASP8AP2	0.28358	0.0281146	COL6A1	-0.285221	0.0271787	SSRP1	0.250307	0.0314819				PMPCB	0.279078	0.0372594	INSL4	-0.335764	0.0106677
CASQ2	-0.259166	0.0455466	COL6A2	-0.260676	0.0442582	SSX2IP	0.252823	0.0297594				PMS2P4	0.310626	0.0198036	INSM2	0.307389	0.0200215
CASR	-0.421537	0.000795615	COL6A3	-0.284266	0.0277204	ST3GAL3	0.307643	0.00766716				PNKP	-0.354829	0.00728932	INTS10	0.328808	0.0125137
CAST	0.313271	0.0148	COL7A1	-0.269952	0.0369828	ST7 /// ST7-OT3	0.248833	0.0325292				PNMAL1	-0.306347	0.0216588	IQCC	0.283553	0.032563
CATSPER1	-0.388926	0.00213248	COL9A3	-0.279692	0.0304408	STAB2	-0.234979	0.043877				PNPO	0.300514	0.0244227	IQSEC3	0.309623	0.0190919
CATSPERG	-0.278935	0.0309119	COLCA1	-0.277327	0.0319325	STPG1	-0.238592	0.0406413				PNPT1	0.278783	0.037469	IRG1	-0.36099	0.00580266
CATSPERZ	-0.369265	0.00368988	COLEC12	-0.337391	0.0083832	STRA13	0.240542	0.0389786				POGLUT1	0.280169	0.0364931	ISLR2	-0.346976	0.00818647
CAV1	-0.307837	0.0167223	COMMD1	0.375375	0.0031229	STRC /// STRCP1	-0.233479	0.0452814				POLK	0.277795	0.0381787	ISM2	-0.263883	0.0473179
CAV3	-0.279797	0.0303761	COMMD10	0.31538	0.014107	SULF1	-0.233999	0.0447906				POLR1D	-0.264931	0.048466	ITGA2B	-0.435817	0.0007026
CAVIN1	-0.449655	0.000313002	COMMD2	0.280844	0.0297353	SULT1E1	-0.241452	0.0382224				POLR1E	0.375795	0.00431462	ITGA6	0.360359	0.00589526
CAVIN3	-0.347172	0.00657369	COMMD3	0.299772	0.0199666	SUN5	-0.26603	0.0219654				POLR2B	0.358948	0.0065932	ITGB3	-0.333437	0.0112572
CBARP	-0.47637	0.000119354	COMMD8	0.377424	0.00295083	SV2B	-0.242703	0.0372032				POLR3K	0.314506	0.0182399	ITGB5	-0.284938	0.0316875
CBFA2T2	0.452543	0.000283088	COMMD9	0.336468	0.00857457	SYNCRIP	0.241456	0.0382194				POMGNT1	0.26357	0.0496749	ITK	0.380844	0.00347102
CBFA2T3	-0.262489	0.0427506	COMP	-0.282525	0.0287307	SYT9	-0.234381	0.0444322				PPAPDC2	0.288965	0.0307761	ITM2A	0.333777	0.0111694
CBLB	0.476954	0.000116758	COPG1	0.271346	0.0359806	SYTL4	0.257111	0.0270071				PPDPF	-0.338446	0.0107304	ITPK1	-0.263498	0.0476532
CBLC	-0.44301	0.000393058	COPS4	0.365949	0.00403427	TACR1	-0.285046	0.0138312				PPIAL4A	0.293553	0.0281039	ITPKA	0.331226	0.0118431
CBLIF	-0.404745	0.00133825	COPS5	0.278303	0.0313101	TAL1	0.251226	0.030843				PPIAL4G	0.273202	0.0416216	IVNS1ABP	0.359662	0.00599894
CBLL1	0.482342	9.52e-05	COPS6	0.399893	0.00154759	TAMM41	0.233156	0.0455885				PPIL2	0.324457	0.0147014	JAG1	-0.286512	0.0307171
CBLL2	-0.298287	0.0206192	COPS7B	0.283808	0.027983	TAPBP	-0.25826	0.0263067				PPP1R16A	-0.289176	0.030649	JAM3	-0.278116	0.0361946
CBLN2	-0.408672	0.00118784	COPS8	0.304622	0.0179572	TARBP1	0.249744	0.0318783				PPP1R8	0.392825	0.00274691	JAZF1	-0.418034	0.00121337
CBLN4	-0.426768	0.000672895	COQ10B	0.357798	0.00500429	TARP	0.240915	0.038667				PPP3CB	0.410894	0.00165696	KAZ	-0.265349	0.0460566
CBR4	0.297164	0.0211243	CORIN	-0.292937	0.0231211	TAS1R2	-0.300776	0.00921648				PPYR1	-0.279715	0.0368102	KBTBD5	-0.269635	0.0425259
CBS	-0.452629	0.000282238	CORO6	-0.324942	0.0113029	TBC1D30	-0.249061	0.0323647				PRAC	-0.377568	0.00412101	KCNA3	0.286005	0.0310274
CBX1	-0.290123	0.0245373	COX10	0.322278	0.0120309	TBCCD1	0.242888	0.0370541				PRAF2	-0.302156	0.0236159	KCND3	-0.267402	0.0443364
CBX2	-0.387305	0.00223396	COX14	0.314799	0.014295	TBL1X	-0.30698	0.00780606				PRDM1	0.301808	0.0237851	KCNE1L	-0.294022	0.0264217
CBX8	-0.260138	0.0447135	COX16	0.346961	0.00660879	TBX21	0.233653	0.0451162				PRDM12	-0.33126	0.0126362	KCNIP3	-0.3209	0.0149405
CC2D1A	-0.255018	0.0492462	COX4I2	-0.254958	0.0493012	TBX5	-0.257265	0.0269121				PRG2	-0.301702	0.0238369	KCNIP4	-0.308522	0.0195454
CCBE1	-0.428242	0.000641557	COX6B2	-0.294369	0.0224276	TCTE1	-0.272571	0.0187984				PRKACB	0.279043	0.0372842	KCNJ3	-0.279053	0.0355462
CCDC102A	-0.345781	0.00680799	COX6C	0.323078	0.0118082	TCTN3	0.260401	0.0250436				PRKCH	0.303432	0.0230047	KCNJ4	0.269773	0.0424162
CCDC102B	-0.28778	0.0257711	COX7A1	-0.264638	0.0410185	TDRKH	0.265127	0.0224361				PRKCQ	0.315913	0.0176993	KCNK12	0.285508	0.0313334
CCDC103	-0.453802	0.00027088	COX7A2	0.323249	0.0117609	TECRL	0.250152	0.0315902				PRKX	0.308516	0.0207006	KCNK18	-0.312939	0.0177802
CCDC105	-0.39503	0.00178634	COX7B	0.319114	0.0129478	TEKT3	-0.270284	0.019858				PRMT3	0.364178	0.00579356	KDM4B	-0.272843	0.040032
CCDC106	-0.458078	0.000232927	COX8C	-0.343503	0.00720787	TENM4	-0.255126	0.0282533				PRMT5	-0.390008	0.0029648	KDM5C	0.397232	0.00221667
CCDC112	0.370997	0.00352062	CPA1	-0.315114	0.0141928	TET1	0.296861	0.0102168				PRND	-0.265826	0.0476832	KDM5D	-0.388356	0.00283395
CCDC113	-0.352669	0.00571503	CPA2	-0.294872	0.0221881	TEX40	-0.300092	0.00938477				PRNP	0.265686	0.0478053	KDSR	0.273735	0.0393602
CCDC114	-0.43274	0.000553909	CPB1	-0.300217	0.0197747	TF	-0.249386	0.032133				PRO0611	0.310168	0.0199956	KEL	-0.362345	0.00560835
CCDC116	-0.39204	0.0019491	CPB2	-0.323578	0.0116707	TGFA	-0.244445	0.035821				PRPF3	0.300307	0.0245259	KIAA0020	0.328306	0.012657
CCDC120	-0.386666	0.00227513	CPEB1	-0.333528	0.00920933	TGIF2LX /// TGIF2LY	-0.241192	0.0384379				PRPSAP1	0.274084	0.0409412	KIAA0240	-0.288672	0.0294257
CCDC127	0.366236	0.00400337	CPED1	0.332478	0.00944576	TGOLN2	-0.234606	0.0442232				PRR14	-0.350194	0.00814832	KIAA0355	0.315296	0.0168951
CCDC13	-0.300284	0.0197459	CPLX2	-0.350203	0.00608716	THG1L	0.249886	0.0317777				PRRG2	-0.319927	0.0162317	KIAA0427	-0.386002	0.00302142
CCDC137	-0.265144	0.0406189	CPN2	-0.258176	0.046408	THSD4	-0.328469	0.00427357				PRRT3	-0.269613	0.0444871	KIAA0430	-0.332249	0.0115688
CCDC14	0.288702	0.0252793	CPNE2	-0.313899	0.0145908	THY1	-0.246834	0.0339962				PRSS54	0.358794	0.00661821	KIAA0586	0.26511	0.0462598
CCDC140	-0.448689	0.000323629	CPNE5	-0.327085	0.0107452	TIMM13	0.251718	0.0305056				PSMC5	0.264109	0.0491933	KIAA0664L3	0.342559	0.00909656
CCDC141	0.328227	0.0104578	CPNE7	-0.347861	0.00646022	TIMM44	0.284953	0.0138639				PSMD9	-0.338787	0.0106467	KIAA0748	0.359028	0.00609467
CCDC146	0.402675	0.0014242	CPS1-IT1	-0.353155	0.00564398	TIMM50	0.269581	0.0201938				PSORS1C3	-0.288143	0.0312769	KIAA0776	0.324029	0.0139362
CCDC150	-0.394271	0.0018265	CPSF3	0.314342	0.0144446	TIPIN	0.231248	0.0474389				PTGER2	0.355472	0.00717654	KIAA0947	0.302598	0.0221449
CCDC151	-0.397607	0.00165601	CPSF4	0.330601	0.00988161	TKT	-0.235009	0.043849				PTGER4	0.271277	0.0431392	KIAA1199	0.311591	0.0183041
CCDC155	-0.335831	0.00870874	CPT1C	-0.323278	0.011753	TLN2	-0.259312	0.02568				PTGFR	-0.353016	0.00761542	KIAA1210	-0.381385	0.00342124
CCDC169	-0.355548	0.00530588	CPVL	0.268692	0.0379088	TLR6	-0.262041	0.024111				PTGR1	-0.366584	0.00545529	KIAA1377	0.352093	0.00723235
CCDC174	-0.482049	9.62e-05	CPXM1	-0.339978	0.00786677	TLX3	-0.259898	0.0253359				PTGR2	-0.271451	0.0429999	KIAA1409	-0.262699	0.0483571
CCDC177	-0.366875	0.00393536	CPXM2	-0.35122	0.0059312	TM4SF19 /// TM4SF19-TCTEX1D2	0.253123	0.0295596				PTH2R	-0.288384	0.0311294	KIAA1486	-0.271643	0.0409499
CCDC178	-0.31896	0.012994	CPZ	-0.330203	0.00997634	TM6SF2	-0.310279	0.00713601				PTMA	0.278906	0.037382	KIAA1704	0.384848	0.0031172
CCDC18	0.398987	0.00158975	CRACR2B	-0.358187	0.00495369	TMCO4	0.250712	0.0311986				PTN	-0.343481	0.0095481	KIAA1712	0.274764	0.0385965
CCDC181	-0.354791	0.0054108	CRB1	-0.335876	0.00869927	TMED9	0.231056	0.0476286				PTOV1	-0.278202	0.037885	KIAA1919	0.306997	0.0201885
CCDC185	-0.319472	0.0128412	CRB2	-0.36417	0.00423053	TMEM126A	0.314886	0.00628519				PTP4A2	0.263955	0.0493303	KIAA1958	-0.265675	0.0457799
CCDC186	0.279112	0.030801	CRB3	-0.256284	0.0480924	TMEM126B	0.241041	0.0385631				PTPRG	-0.276687	0.038987	KIAA2022	-0.38119	0.00343913
CCDC190	-0.332531	0.00943377	CREB3	0.286581	0.0264231	TMEM132A	-0.231874	0.0468251				PTPRN	-0.269278	0.0447627	KIF14	-0.383193	0.00325936
CCDC191	0.48376	9.01e-05	CREB3L1	-0.328425	0.0104087	TMEM136	-0.359679	0.00164701				PTPRZ1	-0.276109	0.0394138	KIF15	-0.352654	0.00713389
CCDC197	-0.362066	0.00447341	CRHR1	-0.282395	0.028807	TMEM160	0.284349	0.0140753				PVRIG	0.312409	0.0190715	KIF23	-0.305047	0.0210369
CCDC198	-0.321338	0.0122973	CRHR2	-0.375735	0.00309202	TMEM17	0.278517	0.0162674				PWP2	0.284367	0.0336638	KIF3A	0.261173	0.0497235
CCDC24	-0.456478	0.000246521	CRISP1	-0.301848	0.0190845	TMEM184B	-0.242723	0.0371873				PYGM	-0.302569	0.0234171	KIF5C	0.278236	0.0361112
CCDC27	-0.375742	0.00309145	CRISPLD1	-0.366787	0.00394469	TMEM208	0.250906	0.0310644				PYGO2	0.26518	0.0482469	KLF12	0.301934	0.0224534
CCDC28A	0.254947	0.0493121	CRKL	-0.26759	0.0387343	TMEM213	-0.233955	0.044832				PYROXD1	0.282356	0.0349956	KLHDC1	0.274939	0.0384683
CCDC28B	-0.417743	0.000896907	CRLF1	-0.291711	0.0237293	TMEM229A	-0.299583	0.0095119				QRFPR	-0.283809	0.0340289	KLHDC4	0.35375	0.0069449
CCDC3	-0.47975	0.000105041	CRMP1	-0.293898	0.0226535	TMEM239	-0.37408	0.00102619				RAB22A	0.277267	0.0385615	KLHDC8A	-0.324867	0.0136772
CCDC30	0.343882	0.00713997	CRNN	-0.299389	0.0201334	TMEM30A	-0.246673	0.0341161				RAB32	-0.278458	0.037701	KLHL20	0.283717	0.0324583
CCDC33	-0.404373	0.00135332	CRP	-0.278442	0.0312222	TMEM30B	-0.296833	0.0102244				RAB36	-0.35958	0.00649169	KLHL23	0.31227	0.0180387
CCDC34	-0.291326	0.023923	CRTAC1	-0.261247	0.0437789	TMEM41A	0.275792	0.0173886				RAB8A	0.333043	0.0121379	KLHL28	0.320761	0.0149866
CCDC36	-0.324337	0.0114649	CRTAP	0.268711	0.0378949	TMEM56	-0.232117	0.0465886				RABL2B	0.267104	0.0465846	KLHL7	0.382101	0.00335632
CCDC38	-0.413696	0.00101767	CRYAA	-0.308443	0.016498	TMEM59L	-0.301455	0.00905191				RABL3	0.303483	0.0229807	KLHL9	0.317657	0.0160466
CCDC40	-0.471398	0.00014368	CRYBB1	-0.275501	0.0331265	TMEM88B	-0.277006	0.0168812				RADIL	-0.306502	0.0215892	KLK13	-0.306649	0.0203378
CCDC42	-0.329256	0.0102045	CRYBG2	-0.256543	0.0478583	TMOD4 /// VPS72	0.313172	0.00659061				RAI2	-0.288077	0.0313172	KLRF1	0.282613	0.0331679
CCDC50	0.342501	0.00739005	CRYGN	-0.298324	0.0206024	TMTC4	0.244684	0.0356351				RANBP6	0.312516	0.0190281	KLRK1	0.292631	0.0271768
CCDC54	-0.27795	0.0315339	CRYGS	0.272966	0.0348441	TMX2	0.268227	0.0208543				RAP1B	0.278231	0.0378638	KPNA5	0.284532	0.0319424
CCDC59	0.290032	0.024584	CRYZ	0.301723	0.0191364	TNAP	-0.229978	0.0487037				RAPSN	-0.314578	0.0182118	KRCC1	0.282325	0.0333556
CCDC60	-0.448604	0.000324583	CSF1R	0.463718	0.00019029	TNFRSF19	-0.243401	0.0366444				RARRES2	-0.340595	0.0102113	KRI1	0.265706	0.0457532
CCDC62	-0.397581	0.0016573	CSHL1	-0.268139	0.0383209	TNNC2	0.291723	0.0116726				RASD1	0.286303	0.0324217	KRR1	0.316271	0.0165403
CCDC63	-0.322057	0.0120931	CSMD2	-0.263909	0.0415993	TNNT1	-0.249051	0.032372				RASSF9	-0.319872	0.0162511	KRT12	-0.311303	0.0184175
CCDC68	-0.29969	0.0200022	CSNK1G2-AS1	-0.281044	0.0296143	TNS4	-0.324921	0.00473453				RBBP4	0.276401	0.0391975	KRT72	0.285492	0.0313431
CCDC78	-0.503974	4.04e-05	CSNK2B	0.272101	0.0354472	TOE1	0.272898	0.0186513				RBBP7	0.26633	0.0472476	KRT73	0.415396	0.00131251
CCDC8	-0.38403	0.00245216	CSPG5	-0.260491	0.0444146	TOMM5	0.256613	0.0273148				RBL2	0.27718	0.0386253	KRTAP12-3	0.274605	0.0387136
CCDC80	-0.360784	0.00462745	CSPP1	0.304863	0.0178621	TOMM6	0.273595	0.0183401				RBM12B	0.350063	0.00817371	KRTAP13-3	-0.262655	0.0483958
CCDC81	-0.46127	0.000207833	CSRNP3	-0.298479	0.0205336	TOMM70A	0.265997	0.0219823				RBM3	0.31223	0.0191439	KRTAP4-4	0.275196	0.0382802
CCDC83	-0.457134	0.000240864	CSRP2	-0.343435	0.0072201	TPM2	0.241431	0.0382402				RBM33	-0.354721	0.00730835	KRTAP4-7	0.278804	0.0357173
CCDC84	0.374673	0.0031838	CST1	-0.286026	0.0267289	TRAV12-3	0.388773	0.000619032				RBM41	0.267925	0.0458889	KRTAP4-9	0.280869	0.034316
CCDC85B	-0.360456	0.00466754	CST11	-0.316371	0.0137909	TREM2	-0.307589	0.00767826				RBM43	0.285426	0.0329793	KRTAP5-2	0.396832	0.00224164
CCDC85C	-0.463933	0.000188819	CST5	-0.284365	0.0276634	TREML4	-0.235228	0.0436471				RBM46	0.279357	0.0370621	LANCL1	0.30783	0.019835
CCDC87	-0.47523	0.00012457	CST6	-0.27009	0.0368828	TREX2	-0.285017	0.0138414				RCAN3	0.278558	0.0376297	LAPTM4A	0.288743	0.029384
CCDC93	0.46295	0.00019564	CST8	-0.412098	0.00106922	TRIAP1	0.268955	0.020497				RCBTB1	0.325677	0.0143112	LARP7	0.294774	0.0260205
CCDC96	-0.274375	0.0338804	CT55	-0.500563	4.64e-05	TRIM32	0.281573	0.0150846				RCHY1	0.314915	0.0180811	LASS3	0.297969	0.0243739
CCDC9B	-0.381596	0.0026264	CTAG2	-0.323669	0.0116458	TRIM67	-0.315096	0.00624867				REL	0.316361	0.0175299	LCK	0.317308	0.0161699
CCER1	-0.404725	0.00133904	CTBP1-DT	0.286089	0.0266945	TRIM72	-0.246729	0.0340745				REN	-0.282557	0.0348605	LCLAT1	0.310344	0.0188
CCHCR1	-0.454625	0.000263166	CTCF	0.267628	0.0387053	TRPC5	-0.270083	0.0199535				RERE	-0.329641	0.0131035	LCORL	0.298599	0.0240597
CCK	-0.499422	4.86e-05	CTCFL	-0.294279	0.0224707	TRPV6	-0.243393	0.0366509				REST	0.295777	0.0268807	LDHA	0.331456	0.011781
CCKAR	-0.399395	0.00157064	CTDNEP1	-0.299408	0.0201252	TSPO2	-0.258067	0.0264233				REXO1	-0.298885	0.0252456	LDHB	0.28651	0.0307182
CCKBR	-0.411963	0.0010737	CTDP1	-0.262619	0.042644	TSPYL5	0.309521	0.00728528				RFTN1	0.290115	0.0300876	LDLRAD1	-0.323334	0.0141539
CCL1	-0.360697	0.00463802	CTF1	-0.30979	0.0160083	TTC27	0.25532	0.0281293				RFX1	-0.324836	0.0145793	LDOC1	0.362557	0.00557837
CCL11	-0.45565	0.000253833	CTHRC1	-0.324057	0.0115405	TTC28	0.297488	0.0100507				RFX2	-0.33096	0.0127217	LEPROTL1	0.389776	0.00272596
CCL13	-0.302856	0.0186679	CTLA4	0.25599	0.0483578	TTC39B	0.271882	0.0191126				RFX3	-0.265602	0.0478786	LETM2	-0.347943	0.00799825
CCL14	-0.448383	0.000327068	CTNNA2	-0.343185	0.00726528	TTLL2	-0.343663	0.00271893				RFX5	0.31518	0.0179792	LGALS8	0.299064	0.0238303
CCL16	-0.421024	0.000808681	CTNNAL1	-0.288602	0.0253323	TTYH1	-0.235122	0.0437451				RFXANK	-0.305582	0.0220056	LGSN	-0.358494	0.00617632
CCL17	-0.384872	0.0023943	CTNND2	-0.295985	0.0216659	TUBB7P	-0.261388	0.0244791				RG9MTD3	0.403092	0.00206816	LHFP	-0.333523	0.0112349
CCL20	-0.417027	0.000917284	CTPS1	0.353684	0.00556769	TULP2	-0.267889	0.0210224				RGAG1	-0.273837	0.0411314	LHFPL2	-0.300989	0.0228991
CCL21	-0.274846	0.0335631	CTSA	-0.257349	0.0471386	TXK	0.263055	0.0235497				RGP1	-0.264801	0.0485799	LHX4	-0.261495	0.0494324
CCL22	-0.398236	0.00162551	CTSC	0.288865	0.0251937	UBE3C	0.260411	0.0250381				RGS22	-0.322487	0.0153512	LIG4	0.289199	0.0291179
CCL25	-0.513353	2.74e-05	CTSH	0.275267	0.033282	UBE3D	0.248072	0.0330813				RGS4	-0.359226	0.00654835	LILRB4	-0.312264	0.0180408
CCL26	-0.402898	0.00141473	CTSL	0.320191	0.0126291	UBFD1	0.229666	0.0490195				RHAG	-0.285327	0.0330429	LIMCH1	-0.263735	0.0474469
CCL28	0.351941	0.00582273	CTSO	0.498637	5.02e-05	UBTD1	-0.288593	0.0126452				RHBDD1	-0.307972	0.0209377	LIMK1	-0.441336	0.000589409
CCM2	0.285808	0.0268503	CTSV	-0.324626	0.0113873	UBXN10	-0.294923	0.0107464				RILP	-0.297226	0.0261078	LIN37	-0.315235	0.0169178
CCM2L	-0.482773	9.36e-05	CTTN	-0.281014	0.0296324	UGT1A1 /// UGT1A10 /// UGT1A3 /// UGT1A4 /// UGT1A5 /// UGT1A6 /// UGT1A7 /// UGT1A8 /// UGT1A9	-0.237443	0.0416481				RIMKLB	0.282584	0.0348423	LIN52	0.269328	0.0427709
CCN1	-0.46572	0.000176967	CTXN1	-0.278727	0.0310425	UPF3A	0.256345	0.0274823				RNASE1	-0.391882	0.00281819	LIN7C	0.324304	0.0138505
CCN2	-0.382102	0.00258932	CUL1	0.275587	0.0330691	UPF3B	0.232732	0.0459942				RNF125	0.323363	0.0150591	LINS	0.332291	0.0115577
CCN3	-0.292666	0.0232545	CUTA	0.287801	0.0257603	UROS	0.287072	0.0131427				RNF126P1	0.30286	0.0232772	LIPF	-0.288081	0.0297748
CCN5	-0.46249	0.000198911	CWC27	0.318953	0.0129962	USP43	0.347948	0.00238368				RNF151	0.338503	0.0107164	LIPI	-0.32721	0.0129748
CCN6	-0.421206	0.000804024	CWH43	-0.285109	0.0272416	UST	0.234077	0.0447174				RNF170	0.347361	0.00871568	LIPJ	-0.315528	0.0168103
CCNA2	-0.467916	0.00016333	CX3CL1	-0.345366	0.0068794	UTP15	0.336959	0.00332847				RNF208	-0.380876	0.00378014	LMBR1L	0.270125	0.0421369
CCNB2	-0.296919	0.0212359	CX3CR1	0.310518	0.015749	UTP20	0.234173	0.0446272				RNF215	-0.385722	0.00332569	LMO3	-0.287916	0.0298724
CCNC	0.367756	0.00384329	CXCL10	0.381048	0.00266712	VAMP1	-0.239428	0.0399213				RNFT1	0.274388	0.0407089	LOC100129312	-0.32305	0.0142438
CCND1	-0.375773	0.00308879	CXCL12	-0.303528	0.0183949	VASN	-0.329336	0.00416725				ROBO3	0.321301	0.0157538	LOC100129726	-0.268825	0.0431756
CCND2	0.316682	0.0136929	CXorf58	-0.288286	0.0255006	VEGFC	0.253385	0.0293858				RORA	0.27418	0.0408677	LOC100130071	0.39386	0.00243543
CCNE2	-0.303824	0.0182756	CYC1	0.257199	0.0472715	VENTX	-0.2655	0.022241				ROS1	-0.354891	0.00727838	LOC100130285	0.264829	0.0465003
CCNF	-0.465603	0.000177721	CYLC2	-0.288118	0.02559	VGF	-0.305202	0.00818943				RPL13AP17	-0.276015	0.0394836	LOC100131131	-0.326647	0.0131406
CCNG1	0.287342	0.0260078	CYP11B1	-0.25775	0.0467833	VN1R10P	-0.244648	0.0356629				RPL21P44	-0.310865	0.0197042	LOC100131796	-0.269703	0.0424714
CCNH	0.530745	1.29e-05	CYP17A1	-0.335436	0.00879298	VWA5B1	-0.318036	0.00575607				RPL23AP64	0.33581	0.0113985	LOC100132992	0.332657	0.011461
CCNI	0.276156	0.0326937	CYP19A1	-0.37027	0.00359076	VWA7	-0.248414	0.0328318				RPL32P3	-0.31889	0.0166005	LOC100170939	0.281354	0.0339934
CCNK	0.309498	0.0161133	CYP1A1	-0.35136	0.00590993	WASF2	-0.297826	0.00996194				RPL37	0.294854	0.0273826	LOC100288208	0.287348	0.0302118
CCNL1	0.32877	0.0103234	CYP20A1	0.302694	0.0187345	WDR74	0.235881	0.0430499				RPLP1	0.27377	0.0411823	LOC147804	0.270235	0.04205
CCNO	-0.501867	4.4e-05	CYP27B1	-0.319547	0.0128191	WFDC10A	-0.243822	0.0363105				RPS4X	0.360286	0.00637998	LOC150197	0.265396	0.0460162
CCNQ	0.270272	0.0367509	CYP2B6	-0.324305	0.0114733	WFDC12	-0.234206	0.0445965				RPS4Y1	-0.267475	0.0462694	LOC283693	-0.299649	0.023544
CCNT2	0.304634	0.0179524	CYP2C18	-0.36201	0.00448011	WFDC2	-0.284396	0.0140588				RPS6KA6	-0.302843	0.0232852	LOC284751	-0.282061	0.0335281
CCR4	0.261297	0.0437371	CYP2C19	-0.300363	0.0197119	WHAMMP2 /// WHAMMP3	0.245907	0.0346945				RRN3	0.286649	0.0322037	LOC339803	-0.280877	0.0343104
CCR7	0.262368	0.0428495	CYP2E1	-0.340221	0.00781968	WHSC1L1	-0.279773	0.0157719				RRN3P1	0.288819	0.0308643	LOC342541	0.293512	0.0266961
CCSER1	0.310779	0.0156566	CYP2F1	-0.321011	0.012391	WISP1	-0.267945	0.0209945				RSPH4A	-0.281117	0.0358375	LOC375295	-0.35675	0.00644968
CCSER2	0.312294	0.0151309	CYP2J2	-0.319664	0.0127841	WNT4	-0.395995	0.000478676				RSPH9	-0.323009	0.0151767	LOC389634	0.290659	0.0282785
CCT2	0.304616	0.0179595	CYP2W1	-0.33112	0.00975947	WRNIP1	0.258792	0.0259884				RSPO2	-0.285244	0.0330963	LOC400657	0.302072	0.0223888
CCT6A	0.27523	0.0333062	CYP3A43	-0.280644	0.0298569	WT1 /// WT1-AS	-0.243469	0.0365903				RTCD1	0.29951	0.0249272	LOC400891	-0.276618	0.0372524
CCT7	0.262698	0.0425791	CYP3A5	-0.325121	0.0112554	WTIP	-0.258383	0.0262329				RTDR1	-0.311467	0.0194552	LOC400965	0.35452	0.00681467
CCT8L2	-0.31521	0.0141618	CYP3A7	-0.305297	0.0176916	XIRP2	0.233315	0.0454374				RTTN	0.266978	0.0466921	LOC400986	0.286247	0.030879
CD160	0.416341	0.000937195	CYP4B1	-0.277785	0.0316393	XKR5	-0.251034	0.0309755				RUNDC3A	-0.299689	0.0248366	LOC401097	-0.393046	0.00249099
CD163	-0.37459	0.00319115	CYP4F11	-0.266852	0.0392952	XRRA1	-0.321264	0.00525508				RUNX1	0.286829	0.0320907	LOC401433	0.29813	0.0242936
CD163L1	-0.420606	0.000819461	CYP4F2	-0.288158	0.0255689	YME1L1	-0.247883	0.0332192				RUNX1T1	-0.407944	0.00180293	LOC440173	0.347111	0.00815995
CD177	-0.464709	0.000183582	CYP4F8	-0.359484	0.00478825	ZBTB24	0.239088	0.0402132				RUNX3	0.342999	0.00965621	LOC440518	-0.309903	0.0189783
CD1C	0.343566	0.00719654	CYP7B1	-0.285402	0.0270768	ZC3HC1	0.246143	0.0345156				RYR3	0.264377	0.0489555	LOC440944	0.305175	0.02098
CD2	0.270879	0.0363141	CYS1	-0.32949	0.0101478	ZDHHC3	-0.233566	0.0451989				S100A2	-0.33221	0.0123685	LOC494141	-0.349717	0.00766258
CD200R1	0.255223	0.0490581	CYSLTR1	0.275076	0.0334094	ZMYM1	0.233405	0.0453512				S1PR1	0.277698	0.0382483	LOC554249	0.269784	0.0424074
CD207	-0.406286	0.00127729	CYSLTR2	0.335064	0.00887276	ZNF19	0.273989	0.0181664				SAA4	-0.295786	0.0268756	LOC645212	0.30754	0.0199573
CD209	-0.2581	0.0464747	CYYR1	-0.353974	0.00552622	ZNF263	0.267857	0.0210382				SACM1L	0.278721	0.0375134	LOC646982	-0.272627	0.0401955
CD24	-0.34854	0.00635002	CZIB	0.46263	0.000197912	ZNF276	0.279947	0.0157047				SAG	-0.281185	0.0357905	LOC653113	0.345424	0.00849676
CD244	0.297353	0.0210387	DAAM2	-0.290192	0.0245014	ZNF337	0.262091	0.024083				SAMHD1	0.369526	0.00506506	LOC728175	-0.358391	0.0061922
CD247	0.49203	6.53e-05	DAB2IP	-0.278744	0.0310314	ZNF398	0.23237	0.0463434				SARM1	0.274331	0.0407522	LOC728606	0.279155	0.0354757
CD248	-0.422171	0.000779746	DACH1	-0.454507	0.00026426	ZNF467	-0.284829	0.0139068				SC4MOL	0.289224	0.0306197	LOC729040	-0.349338	0.00773324
CD27	0.278503	0.0311836	DAGLB	0.333941	0.00911785	ZNF486	-0.372658	0.00107629				SCARF2	0.386806	0.00323089	LOC730441	-0.317053	0.0162602
CD276	-0.263824	0.0416676	DAND5	-0.333243	0.00927296	ZNF497	-0.270152	0.0199208				SCFD1	0.275476	0.0398862	LOC91316	0.303039	0.0219416
CD28	0.328953	0.0102785	DAOA	-0.40387	0.00137398	ZNF521	-0.281844	0.0149837				SCN3B	-0.264943	0.0484554	LONRF2	-0.337114	0.010338
CD2AP	0.398588	0.00160864	DARS2	0.279006	0.0308674	ZNF532	0.328609	0.00425625				SCO1	0.297049	0.0262008	LPAL2	0.2813	0.0340289
CD300A	0.257592	0.0469224	DAW1	-0.294948	0.022152	ZNF541	-0.22914	0.0495539				SCP2	0.308437	0.0207351	LPAR6	0.28693	0.0304638
CD300LG	-0.445898	0.000356217	DBF4B	-0.330673	0.00986464	ZNF568	0.342593	0.00280896				SCRN1	0.303332	0.0230524	LPL	-0.318495	0.0157544
CD34	-0.341191	0.00763424	DBNDD1	-0.349451	0.0062048	ZNF664	0.230129	0.0485525				SEC16B	-0.286785	0.0321182	LRCH2	-0.262393	0.0486281
CD3E	0.289366	0.0249302	DBR1	0.326603	0.0108685	ZNF687	-0.234947	0.0439062				SEC22A	0.310947	0.01967	LRIG3	-0.362569	0.00557672
CD3EAP	-0.507979	3.43e-05	DCAF1	0.269581	0.0372535	ZNF69	0.242396	0.0374513				SEC23IP	0.309155	0.0204256	LRP2	-0.384657	0.00313336
CD4	0.287674	0.0258282	DCAF12	-0.341237	0.00762566	ZNF747	-0.234828	0.0440167				SEH1L	0.299161	0.0251047	LRRC32	-0.30128	0.0227612
CD40LG	0.283501	0.0281603	DCAF16	0.307419	0.0168785	ZNF800	-0.26329	0.023421				SELM	0.273989	0.0410146	LRRC37A3	0.276835	0.0370977
CD46	0.271853	0.0356219	DCAF8	0.277098	0.0320805	ZNF804B	-0.327336	0.00441624				SEMA3G	-0.263746	0.049517	LRRC39	0.292239	0.0273929
CD47	0.328587	0.0103686	DCC	-0.350846	0.00598807	ZPBP2	-0.260033	0.0252574				SEPT2	0.314138	0.0183836	LRRC3B	0.277581	0.0365694
CD5	0.311492	0.0154073	DCD	-0.319843	0.0127314	ZYG11B	-0.320098	0.00543139				SEPT6	0.29853	0.0254281	LRRC40	0.299139	0.0237934
CD58	0.284214	0.0277496	DCDC2	-0.295992	0.0216625							SEPT9	0.282156	0.0351301	LRRC66	-0.2969	0.024915
CD5L	-0.345982	0.0067738	DCHS1	-0.311656	0.0153505							SERINC2	-0.285948	0.0326466	LRRK1	-0.393978	0.00242743
CD6	0.30583	0.0174845	DCHS2	-0.281161	0.0295436							SERP2	-0.298498	0.0254445	LRRN3	0.336747	0.0104268
CD69	0.400718	0.00151	DCLK1	-0.285452	0.0270489							SERPINA7	-0.295605	0.0269734	LRRTM2	-0.31083	0.0186052
CD74	0.265494	0.0403446	DCN	-0.391303	0.00199114							SERPINB12	-0.278414	0.0377326	LRRTM3	-0.295816	0.0254735
CD86	0.320707	0.0124789	DCP1A	0.37788	0.00291374							SERPINI2	0.269621	0.0444805	LSM6	0.295329	0.025728
CD96	0.333448	0.00922724	DCST1	-0.376629	0.0030166							SETDB2	0.276845	0.0388704	LTBP1	-0.364874	0.00526061
CD99L2	-0.282047	0.0290134	DCST2	-0.302956	0.0186269							SFT2D2	0.301307	0.0240301	LUC7L3	0.287674	0.0300165
CDC14A	0.396912	0.00169029	DCTD	0.3613	0.00456486							SGCE	-0.275536	0.0398411	LUZP2	-0.320619	0.0150338
CDC14B	-0.343076	0.00728488	DCTN6	0.422216	0.00077862							SGIP1	-0.404599	0.00198229	LUZP4	-0.277361	0.0367246
CDC20	-0.419901	0.000837944	DCUN1D4	0.269177	0.03755							SH2D1B	0.375873	0.00430598	LY6G6E	-0.276706	0.0371896
CDC20B	-0.261712	0.0433912	DCUN1D5	0.283215	0.0283266							SH3D19	0.297558	0.0259333	LY6G6F	-0.395845	0.00230439
CDC23	0.309444	0.0161327	DDAH1	-0.269498	0.0373147							SH3KBP1	0.271679	0.0428184	LYZL4	-0.280545	0.0345326
CDC25A	-0.401337	0.00148241	DDIT4L	-0.346863	0.00662502							SH3RF1	0.274778	0.0404125	MAF	0.308127	0.0197102
CDC25C	-0.39147	0.00198157	DDOST	0.283729	0.0280287							SH3YL1	0.332259	0.0123548	MAF1	-0.28572	0.0312022
CDC42BPG	-0.450795	0.000300866	DDR1	-0.270805	0.0363674							SHBG	-0.332096	0.0124003	MAGEB6	-0.298576	0.0240715
CDC42EP2	-0.328472	0.0103969	DDR2	-0.363936	0.00425688							SHISA7	-0.263476	0.0497594	MAGEC2	-0.290203	0.0285385
CDC42EP4	-0.332219	0.00950495	DDX18	0.329551	0.0101331							SHPK	0.324762	0.0146031	MAGEE1	0.271697	0.0409083
CDC42EP5	-0.49607	5.56e-05	DDX20	0.35664	0.00515756							SIDT1	0.274286	0.0407873	MAGI3	0.265248	0.0461425
CDC42SE1	0.421535	0.000795654	DDX21	0.29848	0.0205333							SIGMAR1	0.358513	0.00666387	MAGIX	-0.268775	0.0432161
CDC42SE2	0.328506	0.0103885	DDX25	-0.32861	0.0103628							SIKE1	0.303739	0.02286	MAGOH	0.28901	0.0292281
CDC45	-0.519288	2.12e-05	DDX27	0.32473	0.0113593							SIPA1L2	-0.266426	0.0471649	MALT1	0.329678	0.0122689
CDC73	0.355985	0.00524599	DDX4	-0.319864	0.0127251							SIRPG	0.267355	0.0463713	MAMLD1	-0.271319	0.0412011
CDCA2	-0.367708	0.00384825	DDX46	0.2688	0.037829							SIRT1	0.37416	0.00450031	MAN1A1	-0.301806	0.0225136
CDCA3	-0.497676	5.22e-05	DDX5	0.395717	0.00175073							SKA3	-0.417982	0.00134843	MAP1A	-0.319482	0.0154161
CDCA5	-0.519659	2.09e-05	DDX52	0.294139	0.0225377							SKOR1	-0.294669	0.0274843	MAP1LC3A	-0.273512	0.039527
CDCA7	-0.510027	3.15e-05	DDX53	-0.298067	0.0207173							SLC16A11	0.268569	0.0453498	MAP1LC3B2	-0.281791	0.0337051
CDCA8	-0.500215	4.71e-05	DDX55	0.286899	0.0262488							SLC16A2	0.275524	0.0398503	MAP1S	-0.267225	0.044483
CDCP1	-0.38634	0.00229635	DDX56	0.298595	0.0204823							SLC20A1	0.374662	0.00444253	MAP2K2	-0.298087	0.0243151
CDH1	-0.403041	0.00140865	DECR1	0.470051	0.000151007							SLC22A1	-0.274094	0.040934	MAP3K14	0.325925	0.013356
CDH11	-0.483045	9.26e-05	DEFA5	-0.389666	0.00208754							SLC22A6	0.335662	0.0114371	MAP3K4	0.264456	0.0468214
CDH12	-0.399696	0.00155663	DEFB129	-0.274996	0.0334628							SLC22A7	-0.386797	0.00323165	MAP3K7	0.370196	0.00459034
CDH13	-0.45378	0.000271087	DEGS1	0.285507	0.027018							SLC25A13	0.368266	0.00522913	MAP7D2	0.368261	0.00482483
CDH15	-0.435999	0.00049737	DEGS2	-0.315863	0.0139522							SLC25A16	0.27217	0.0424293	MAP9	0.358628	0.00615571
CDH16	-0.42181	0.000788746	DELE1	0.430941	0.000587568							SLC25A32	0.303958	0.0227571	MAPK6	0.295866	0.0254476
CDH17	-0.37477	0.00317539	DEPDC1B	-0.339778	0.00790576							SLC25A39	-0.268837	0.0451272	MAPK8	0.327077	0.0130138
CDH18	-0.305872	0.017468	DEPDC4	-0.273307	0.0346091							SLC26A4	-0.274912	0.0403109	MAPKSP1	0.297097	0.0248145
CDH19	-0.393436	0.0018715	DEPDC7	-0.32034	0.0125858							SLC27A2	-0.281252	0.0357445	MAPRE3	-0.2634	0.0477391
CDH20	-0.371737	0.00345032	DERL3	-0.284608	0.0275249							SLC28A1	-0.387605	0.00316257	MATR3	0.362553	0.00557889
CDH22	-0.478424	0.000110456	DEUP1	-0.267815	0.0385644							SLC2A13	0.295019	0.0272925	MBD6	-0.266296	0.0452565
CDH24	-0.404919	0.00133122	DGKI	-0.29243	0.023371							SLC2A2	-0.278022	0.0380141	MBIP	0.295301	0.025743
CDH26	-0.339593	0.00794186	DGLUCY	0.286855	0.026273							SLC30A7	0.405148	0.00195183	MBLAC2	0.270452	0.0418789
CDH3	-0.473845	0.00013119	DGUOK	0.35572	0.00528223							SLC30A9	0.310499	0.0198567	MBNL3	-0.516426	3.92e-05
CDH4	-0.437183	0.000478149	DHCR7	-0.412376	0.0010601							SLC33A1	0.317683	0.0170387	MBTPS1	0.308234	0.0196654
CDH5	-0.463385	0.000192597	DHDDS	0.29465	0.0222934							SLC35A4	0.334546	0.0117314	MCAM	-0.312513	0.0179445
CDH6	-0.378442	0.00286855	DHDH	-0.356484	0.00517849							SLC38A5	-0.328881	0.013328	MCART2	-0.287604	0.0300586
CDH7	-0.402119	0.00144814	DHH	-0.41506	0.00097543							SLC38A9	0.332756	0.0122169	MCM9	0.328581	0.0125783
CDH8	-0.274359	0.0338914	DHRS13	-0.342298	0.00742739							SLC4A7	0.341006	0.0101143	MDFIC	0.30199	0.0224271
CDH9	-0.423463	0.000748253	DHRS2	-0.311525	0.0153958							SLC6A20	0.269419	0.0446461	MDGA2	-0.287062	0.0303838
CDHR1	-0.280298	0.030068	DHX15	0.262914	0.0424034							SLC6A7	-0.362333	0.00606542	MDH1B	-0.288155	0.0297304
CDHR2	-0.409761	0.00114891	DHX32	0.278081	0.0314505							SLC7A13	-0.293664	0.0280418	MDM4	0.295346	0.0257191
CDHR5	-0.436948	0.000481913	DHX35	0.302205	0.018936							SLC7A5P2	0.300919	0.0242216	MED10	0.278496	0.0359305
CDIPT	-0.280385	0.0300144	DHX57	0.261671	0.0434258							SLFN13	0.275428	0.0399224	MED12	-0.275516	0.0380464
CDK1	-0.351577	0.0058773	DIABLO	0.344039	0.00711194							SLFN5	0.338572	0.0106994	MED12L	-0.346806	0.00822015
CDK12	0.267721	0.0386355	DIAPH3	-0.302277	0.0189062							SLITRK6	-0.351687	0.0078625	MED16	-0.341896	0.00924043
CDK13	0.355305	0.00533937	DIMT1	0.375005	0.00315492							SLN	-0.268222	0.0456402	MED18	0.296451	0.0251451
CDK15	-0.321871	0.0121456	DIO2	-0.425484	0.000701309							SMAP1	0.310085	0.0200305	MED4	0.270695	0.0416881
CDK17	0.271275	0.0360311	DIO3	-0.322362	0.0120074							SMARCA1	-0.30074	0.0243104	MELK	-0.387544	0.00289741
CDK18	-0.441167	0.000418351	DIPK1A	0.298972	0.020316							SMARCA5	0.287103	0.0319194	MEP1B	-0.305926	0.0206505
CDK2AP2	-0.398463	0.00161462	DIPK1B	-0.255124	0.0491491							SMG1	0.291963	0.0290074	MESDC2	0.319197	0.0155131
CDK5	-0.347228	0.00656439	DIPK2B	-0.395931	0.00173976							SNAPC4	-0.263651	0.0496025	METT10D	0.289085	0.0291843
CDK5R1	-0.43342	0.000541652	DIS3L2	0.258312	0.046289							SNHG11	0.28106	0.0358766	METTL2A	0.296765	0.0249842
CDK5R2	-0.425484	0.000701312	DKFZp434L192	-0.282618	0.0286761							SNORA13	-0.321261	0.0157676	METTL5	0.333741	0.0111787
CDK5RAP1	0.318062	0.0132657	DKFZP586I1420	0.308921	0.0163226							SNORA36C	0.31734	0.0171653	MFSD2B	-0.328278	0.0126652
CDK5RAP2	0.378441	0.00286866	DKK1	-0.276671	0.0323574							SNORA5A	0.263353	0.0498702	MFSD4	0.266503	0.0450833
CDK6	0.34456	0.00701975	DKK3	-0.339177	0.00802356							SNORA70C	0.287941	0.0314005	MFSD7	0.274621	0.0387019
CDK7	0.323418	0.0117145	DKKL1	-0.256656	0.0477569							SNORA75	0.437072	0.00075686	MGAT4A	0.381547	0.00340642
CDKAL1	0.314566	0.0143712	DLGAP1	-0.364778	0.00416251							SNORD113-3	-0.298646	0.0253683	MGAT4B	-0.282044	0.0335391
CDKL1	-0.299587	0.0200472	DLK2	-0.353171	0.00564176							SNORD115-14	-0.330373	0.0128903	MGC15705	0.333074	0.0113517
CDKL2	-0.298478	0.0205339	DLL3	-0.357852	0.00499721							SNORD115-24	-0.309214	0.0204005	MGC23270	0.283581	0.0325448
CDKN1B	0.294346	0.0224383	DLL4	-0.31362	0.0146834							SNORD115-34	-0.308526	0.0206965	MGC57346	0.267545	0.0442185
CDKN2A	-0.367195	0.00390165	DLX1	-0.366754	0.00394816							SNORD116-2	-0.306705	0.0214981	MGC70870	0.262112	0.048879
CDKN2A-DT	-0.423812	0.00073994	DLX3	-0.292067	0.0235511							SNORD116-26	-0.268243	0.0456224	MGEA5	0.289223	0.0291039
CDKN2AIP	0.339662	0.00792827	DLX4	-0.352529	0.00573561							SNORD116-6	-0.322842	0.0152321	MGLL	-0.355431	0.00666351
CDKN2B	-0.487781	7.71e-05	DLX5	-0.266433	0.0396164							SNORD13P2	0.295736	0.0269027	MGRN1	-0.327725	0.0128246
CDKN2C	-0.316393	0.0137841	DLX6	-0.258557	0.046075							SNORD45B	0.407153	0.00184399	MIA2	-0.304499	0.0212807
CDON	-0.452349	0.00028501	DMBX1	-0.27328	0.034628							SNORD50B	0.309731	0.0201801	MIB1	0.308896	0.0193902
CDPF1	-0.414413	0.000995252	DMC1	-0.294837	0.0222047							SNORD74	0.323999	0.0148504	MICAL2	-0.367215	0.00495589
CDR2L	-0.460759	0.000211677	DMD	-0.352877	0.00568448							SNORD78	0.359863	0.00644676	MICALCL	-0.370166	0.00459388
CDRT1	-0.30081	0.0195212	DMPK	-0.264227	0.0413452							SNORD82	0.287769	0.0315069	MID1	-0.341364	0.00935743
CDS1	-0.289466	0.024878	DMRT1	-0.286802	0.0263015							SNRNP200	0.265002	0.0484035	MIER3	0.359161	0.00607447
CDSN	-0.42198	0.000784491	DMRTA1	-0.267635	0.0387002							SNUPN	0.26991	0.044244	MIP	-0.27454	0.038762
CDT1	-0.579088	1.25e-06	DMWD	-0.363155	0.0043462							SOX4	0.296051	0.0267326	MIR1-1	-0.284915	0.0317021
CDV3	0.267536	0.0387746	DNAAF1	-0.288422	0.0254281							SP2	-0.308727	0.0206096	MIR1-2	-0.340584	0.00953107
CDX1	-0.529955	1.33e-05	DNAAF3	-0.290163	0.0245163							SPACA1	-0.331548	0.0125545	MIR101-2	-0.301969	0.0224372
CDX2	-0.464874	0.000182487	DNAH10	-0.303594	0.0183682							SPAG1	-0.281431	0.0356221	MIR106A	-0.327669	0.0128409
CDX4	-0.26844	0.0380964	DNAH11	-0.287123	0.0261269							SPAG6	-0.31351	0.0186307	MIR122	-0.377679	0.00377536
CEACAM1	-0.384663	0.00240856	DNAH17	-0.35373	0.00556101							SPAG8	-0.316944	0.0173121	MIR135A2	-0.337593	0.0102233
CEACAM21	-0.268621	0.0379618	DNAH2	-0.271025	0.0362098							SPATA19	-0.352677	0.0076777	MIR137	-0.388121	0.00285217
CEACAM5	-0.42186	0.000787477	DNAH3	-0.313289	0.0147942							SPATA22	-0.307119	0.0213137	MIR138-2	-0.28049	0.0345698
CEACAM6	-0.385983	0.00231985	DNAH5	-0.254851	0.0494							SPHKAP	-0.264634	0.0487275	MIR152	0.278075	0.0362232
CEACAM7	-0.302369	0.0188682	DNAH7	-0.255931	0.0484115							SPIN1	0.328298	0.0135026	MIR17HG	0.413223	0.0013996
CEACAM8	-0.375569	0.00310625	DNAH9	-0.371175	0.00350357							SPINK1	-0.27193	0.0426191	MIR191	-0.314894	0.0170435
CEBPA-DT	-0.264953	0.0407695	DNAI2	-0.354442	0.00545989							SPOCK3	-0.283235	0.0344078	MIR202	-0.367225	0.00495469
CEBPE	-0.537606	9.45e-06	DNAJA2	0.258783	0.0458782							SPTA1	-0.324567	0.0146659	MIR224	-0.443486	0.000549971
CEBPG	-0.271576	0.0358173	DNAJB11	0.334362	0.00902535							SPTB	-0.278832	0.0374342	MIR24-1	-0.307858	0.0198231
CECR2	-0.442004	0.000406697	DNAJB8	-0.273925	0.0341862							SR140	0.292585	0.0286512	MIR29A	-0.282994	0.0329217
CEL	-0.427911	0.000648471	DNAJC11	0.408915	0.00117906							SRI	0.317728	0.0170222	MIR30A	-0.287483	0.0301308
CELA1	-0.478019	0.00011216	DNAJC19	0.327926	0.0105328							SS18	0.274321	0.0407604	MIR323	-0.348045	0.00797853
CELA2B	-0.44217	0.000404412	DNAJC2	0.43073	0.000591639							SSR1	0.35224	0.00775878	MIR412	-0.347013	0.00817937
CELA3A	-0.387656	0.00221164	DNAJC21	0.32552	0.0111501							SSTR1	-0.29254	0.028677	MIR516B2	-0.317853	0.015978
CELA3B	-0.335147	0.0088549	DNAJC22	-0.355197	0.00535429							ST13P4	-0.2795	0.0369612	MIR520C	-0.310443	0.0187602
CELF1	0.269051	0.0376428	DNAJC5G	-0.342106	0.00746292							ST20	-0.279059	0.0372734	MIRLET7A3	-0.280061	0.0348588
CELF3	-0.422133	0.000780667	DNAJC6	-0.327284	0.0106946							ST6GALNAC4	-0.294868	0.0273753	MIRLET7D	0.273957	0.0391945
CELF4	-0.421144	0.000805607	DNAJC8	0.321124	0.0123587							STAC	-0.268067	0.0457701	MIRLET7F1	0.320379	0.0151139
CELF5	-0.486274	8.18e-05	DNALI1	-0.289189	0.0250231							STAC2	-0.314758	0.0181419	MITD1	0.326312	0.0132401
CELF6	-0.301156	0.0193747	DNASE1L2	-0.39143	0.00198387							STARD4	0.280699	0.0361252	MLANA	0.393292	0.00247413
CELP	-0.364095	0.00423895	DND1	-0.272318	0.0352951							STAT4	0.288269	0.0311998	MLLT6	0.263938	0.0472698
CELSR1	-0.415756	0.000954481	DNER	-0.277853	0.031596							STEAP2	-0.311717	0.0193529	MMP14	-0.269117	0.0429401
CELSR2	-0.430688	0.000592453	DNM1	-0.361118	0.00458682							STIL	-0.321605	0.0156498	MMRN1	-0.337622	0.0102165
CELSR3	-0.43216	0.000564563	DNMT3B	-0.258027	0.0465388							STK38	0.348535	0.0084765	MOAP1	0.475758	0.000183818
CEMIP	-0.409324	0.00116439	DNPEP	0.335802	0.00871502							STK39	0.273043	0.0417451	MOBKL1A	-0.345229	0.00853659
CEMP1	-0.268867	0.0377793	DNTT	-0.275566	0.0330834							STT3B	0.410313	0.00168482	MOBKL3	0.376051	0.00394084
CEND1	-0.44614	0.000353275	DNTTIP2	0.438603	0.000456001							STUB1	-0.263917	0.0493647	MPDZ	-0.290174	0.0285546
CENPBD1	-0.300338	0.0197229	DOC2A	-0.321208	0.0123346							STX17	0.376845	0.00419899	MPHOSPH6	0.298573	0.0240729
CENPC	0.299165	0.020231	DOCK10	0.293656	0.0227705							STX18	0.305634	0.0219816	MPL	-0.263521	0.0476335
CENPF	-0.462256	0.000200599	DOCK2	0.302444	0.0188373							SUMF2	0.292174	0.0288862	MPRIP	0.391673	0.00258736
CENPH	-0.257629	0.0468898	DOCK6	-0.260298	0.0445775							SYNGR1	0.287214	0.0318507	MPST	-0.372719	0.00429976
CENPI	-0.255783	0.0485464	DOCK7	0.311099	0.0155443							SYTL4	-0.299163	0.0251033	MRE11A	0.383636	0.00322083
CENPM	-0.37939	0.00279378	DOHH	-0.264806	0.0408858							TAAR1	-0.412475	0.00158315	MRFAP1L1	0.403361	0.00186343
CENPO	0.292232	0.0234692	DPAGT1	0.25542	0.0488776							TAC3	-0.4252	0.00108821	MRGPRX2	-0.313625	0.0175188
CENPQ	0.28945	0.0248864	DPEP1	-0.29777	0.0208503							TAF1B	0.374365	0.00447664	MRPL1	0.261295	0.0496131
CEP104	0.323773	0.0116176	DPF2	0.328018	0.0105099							TAF2	0.295712	0.0269154	MRPL16	0.283054	0.0328832
CEP120	0.362074	0.00447244	DPF3	-0.337963	0.00826651							TAF3	0.285004	0.0332509	MRPL45	0.296793	0.0249696
CEP135	0.455835	0.000252187	DPH6	0.361333	0.00456087							TAGLN3	-0.283348	0.0343328	MRPS10	0.3492	0.00775907
CEP162	0.372193	0.00340767	DPP6	-0.278081	0.0314509							tAKR	-0.356711	0.00696364	MRPS25	0.27522	0.0382621
CEP170	0.343114	0.00727815	DPPA2	-0.433165	0.000546232							TAS2R31	0.346378	0.00892038	MRPS27	0.26765	0.0441321
CEP250	-0.256327	0.0480528	DPT	-0.28858	0.0253443							TAS2R39	-0.397365	0.0024256	MSMB	-0.291689	0.0276984
CEP290	0.292906	0.0231365	DPY30	0.284582	0.0275401							TBC1D29	-0.270544	0.0437285	MSRB3	-0.350197	0.00757399
CEP350	0.35442	0.00546294	DPYS	-0.394529	0.00181277							TBC1D4	0.362321	0.00606722	MT1JP	-0.286584	0.0306737
CEP55	-0.417348	0.000908084	DPYSL2	0.296301	0.0215195							TBL1Y	-0.264015	0.0492767	MTERFD2	0.310135	0.0188843
CEP63	0.292238	0.0234664	DPYSL4	-0.323794	0.0116118							TBP	0.266722	0.0469108	MTF2	0.29909	0.0238177
CEP68	0.351978	0.00581721	DPYSL5	-0.341123	0.00764713							TC2N	0.263547	0.0496957	MTHFSD	0.268351	0.0435593
CEP70	0.406455	0.00127077	DQX1	-0.346792	0.006637							TDRKH	0.3499	0.00820569	MTIF2	0.392019	0.00256276
CEP83	0.402629	0.00142616	DR1	0.258554	0.046078							TEAD1	-0.327585	0.0137186	MTMR9	0.413595	0.00138435
CEP85L	0.487364	7.84e-05	DRAXIN	-0.300046	0.0198482							TES	0.321653	0.0156332	MTRF1	0.281253	0.0340601
CEP95	0.39499	0.00178846	DRC1	-0.301411	0.0192671							TESC	-0.305586	0.0220035	MTRF1L	0.525399	2.71e-05
CER1	-0.387366	0.00223003	DRC7	-0.372949	0.003338							TEX19	-0.2754	0.0399431	MTX3	0.352617	0.00714026
CERK	0.257382	0.0471091	DRD2	-0.396347	0.00171863							TEX2	-0.349588	0.00826683	MUL1	0.319	0.0155803
CERS3	-0.282043	0.0290158	DRD3	-0.440051	0.000434382							TFEB	-0.308188	0.0208434	MXD4	-0.261254	0.0496499
CES3	-0.520632	2.01e-05	DRD4	-0.276035	0.0327735							THEM4	0.346319	0.00893284	MXI1	-0.297713	0.0245027
CES5A	-0.442224	0.000403675	DRD5	-0.469168	0.000155996							THEMIS	0.283162	0.0344563	MYBL1	0.41651	0.00126977
CETN1	-0.329722	0.0100917	DRG2	0.302366	0.0188695							THOC2	0.264273	0.0490476	MYBL2	-0.382292	0.00333921
CETP	-0.410328	0.0011291	DROSHA	0.275059	0.0334208							THRB	-0.328365	0.0134824	MYBPC1	-0.321023	0.0149
CFAP100	-0.396456	0.00171312	DRP2	-0.262509	0.0427341							TIAL1	0.274096	0.0409323	MYBPC2	-0.402665	0.00190079
CFAP299	-0.452811	0.000280446	DSC3	-0.319845	0.0127307							TIGD1	0.317145	0.0172372	MYL1	-0.334035	0.0111031
CFAP36	0.412628	0.00105189	DSCAM	-0.354924	0.00539225							TLR9	-0.367345	0.00535193	MYL12B	0.320651	0.0150231
CFAP43	-0.305691	0.0175384	DSCAML1	-0.310157	0.0158771							TM7SF3	0.290107	0.0300919	MYL9	-0.334155	0.0110722
CFAP44	0.319597	0.0128041	DSCR4	-0.275109	0.0333872							TMC5	-0.282066	0.0351907	MYNN	0.360627	0.00585571
CFAP46	-0.426096	0.000687629	DSG1	-0.338664	0.00812562							TMCO5A	-0.453711	0.00044482	MYO10	-0.380965	0.00345984
CFAP47	-0.271113	0.0361467	DSG2	-0.303213	0.0185223							TMED4	0.290473	0.0298756	MYO3A	-0.262888	0.0481895
CFAP52	-0.386661	0.00227546	DSG3	-0.256315	0.0480639							TMEM106B	0.302123	0.0236323	MYO5C	-0.289338	0.0290369
CFAP53	-0.308774	0.0163766	DSG4	-0.322161	0.0120638							TMEM123	0.272752	0.0419721	MYOG	0.280211	0.0347575
CFAP57	-0.402221	0.00144373	DSP	-0.268134	0.0383248							TMEM128	0.297269	0.0260849	MYSM1	0.34602	0.00837652
CFAP61	-0.392371	0.00193046	DST	0.472756	0.000136618							TMEM133	-0.348028	0.00857896	MYST1	-0.335886	0.0106374
CFAP65	-0.354058	0.00551423	DTNBP1	0.408194	0.00120531							TMEM135	0.325261	0.0144433	MZT2B	0.407108	0.00167309
CFAP69	-0.327487	0.0106432	DUOX1	-0.376507	0.00302676							TMEM168	0.268007	0.0458203	N4BP2L2	0.295998	0.0253789
CFAP97	0.368079	0.00380996	DUOX2	-0.25811	0.0464659							TMEM183B	-0.270563	0.0437129	NAA16	0.397589	0.00219452
CFB	-0.367899	0.00382846	DUOXA1	-0.330043	0.0100147							TMEM39A	0.275208	0.040088	NAA20	0.318343	0.015807
CFHR5	-0.294574	0.0223298	DUSP10	0.318649	0.0130875							TMEM47	0.278349	0.0377793	NAA38	0.319406	0.0154418
CFL2	0.35146	0.00589486	DUSP12	0.341346	0.00760502							TMPO	0.330708	0.0127939	NACC1	-0.267656	0.0441276
CFTR	-0.388127	0.00218199	DUSP13	-0.490564	6.92e-05							TMSB10	0.321537	0.015673	NAE1	0.274741	0.0386139
CGA	-0.351959	0.00582004	DUSP15	-0.371339	0.00348802							TMSB4Y	-0.277561	0.0383476	NANOS1	0.26802	0.0438289
CGN	-0.440682	0.000425254	DUSP21	-0.296184	0.0215735							TMSL3	0.272724	0.0419947	NAP1L1	0.293351	0.0267834
CGNL1	-0.340763	0.00771561	DUSP5	0.306804	0.0171108							TMTC4	0.42187	0.00120206	NAP1L2	0.2711	0.0413714
CGREF1	-0.333542	0.00920626	DUSP5P1	-0.27195	0.0355534							TMX3	0.355648	0.0071459	NARG2	0.290082	0.0286073
CH25H	-0.368889	0.00372761	DUSP9	-0.352219	0.00578141							TNFRSF19	-0.272246	0.0423698	NCAM1	0.282047	0.0335371
CHAC1	-0.448237	0.000328713	DYDC2	-0.474317	0.000128897							TNFRSF25	0.270482	0.0437791	NCBP1	0.284373	0.0320426
CHAC2	-0.293129	0.023027	DYNC1I1	-0.309725	0.0160317							TNFSF18	-0.290786	0.0296914	NCDN	0.281609	0.0338247
CHAD	-0.454163	0.000267469	DYNC1LI1	0.280083	0.0302001							TNIK	0.307774	0.0210244	NCEH1	-0.2694	0.0427133
CHAF1B	-0.345118	0.00692231	DYRK1B	-0.270044	0.0369162							TNKS2	0.386264	0.00327801	NCF1	-0.262216	0.048786
CHAT	-0.476745	0.000117682	DYRK3	-0.372197	0.0034073							TOMM70A	0.286832	0.0320891	NCK1	0.348332	0.00792364
CHCHD7	0.406474	0.00127004	DZIP1	-0.385592	0.00234582							TOR2A	-0.316334	0.0175402	NCLN	-0.295778	0.0254935
CHD1	0.347892	0.00645504	E2F1	-0.293974	0.0226171							TOX	0.3422	0.00983778	NCR3	0.336197	0.0105609
CHD1L	0.257426	0.0470699	E2F7	-0.460341	0.00021487							TP53TG5	0.268468	0.0454343	NCRNA00169	-0.300277	0.0232397
CHD2	0.297214	0.0211017	E2F8	-0.384539	0.00241702							TPK1	-0.268137	0.045711	NCRNA00173	-0.290853	0.0281682
CHD4	0.275261	0.0332857	EAF2	0.305802	0.0174953							TPP2	0.324775	0.0145989	NCRNA00183	0.349619	0.00768091
CHD5	-0.426424	0.000680396	EAPP	0.256728	0.0476929							TRAM1	0.314485	0.0182482	NCRNA00221	-0.261647	0.049296
CHD6	0.382647	0.00254988	EBAG9	0.275584	0.0330714							TRAPPC5	-0.336437	0.0112365	NCRNA00246B	0.302499	0.0221903
CHDH	-0.442658	0.000397791	EBF2	-0.256069	0.0482866							TRAPPC6B	0.324731	0.0146131	NCRNA00262	-0.313927	0.0174047
CHEK2	-0.313172	0.0148335	EBF4	-0.31701	0.0135904							TRAT1	0.285273	0.0330772	NCSTN	-0.299679	0.0235292
CHGA	-0.451881	0.000289704	EBI3	-0.29311	0.0230363							TRBC1	0.303705	0.0228762	ND2	-0.327629	0.0128525
CHGB	-0.418026	0.000888964	EBNA1BP2	0.323325	0.0117401							TRIM14	0.290068	0.0301151	NDUFAF1	0.293016	0.0269656
CHI3L1	-0.299549	0.0200634	ECHDC1	0.275099	0.0333938							TRIM31	-0.348181	0.00854801	NDUFAF2	0.431353	0.000808133
CHIA	-0.286187	0.0266399	ECHDC3	-0.262299	0.0429066							TRIM49L1	-0.32689	0.0139318	NDUFAF3	-0.449678	0.000449396
CHIC2	0.449307	0.000316788	ECHS1	0.33324	0.00927385							TRIM59	0.323629	0.0149716	NDUFS1	0.267174	0.0445245
CHIT1	-0.452403	0.000284469	ECI2	0.311614	0.015365							TRIM68	0.30174	0.0238181	NECAB1	-0.355757	0.00661005
CHML	0.317458	0.0134514	ECM1	-0.452538	0.000283134							TROAP	-0.323125	0.015138	NEDD1	0.378639	0.00368061
CHMP2B	0.368189	0.00379866	EDA2R	-0.359773	0.00475211							TRPM1	-0.283171	0.0344506	NEDD4	0.351761	0.00729117
CHODL	-0.310388	0.0157948	EDARADD	-0.284431	0.0276262							TSEN15	0.311463	0.0194571	NEDD4L	-0.288021	0.0298099
CHP2	-0.454308	0.000266111	EDEM2	0.273286	0.0346232							TSKU	-0.350564	0.00807658	NEIL1	0.287764	0.0299631
CHPF	-0.529562	1.36e-05	EDN2	-0.329022	0.0102616							TSPAN3	0.265434	0.0480244	NEK9	0.275752	0.0378757
CHRD	-0.438649	0.000455308	EDN3	-0.376014	0.0030683							TSPAN33	-0.30892	0.0205266	NELL2	0.407885	0.00163587
CHRDL1	-0.496367	5.5e-05	EDNRA	-0.333213	0.00927989							TSPAN5	-0.268483	0.0454219	NEUROD1	0.298865	0.0239283
CHRFAM7A	-0.338286	0.00820131	EEF1A2	-0.328302	0.0104392							TST	-0.298551	0.0254171	NEUROD2	0.319597	0.015377
CHRM1	-0.349346	0.0062214	EEF1AKMT2	0.269589	0.0372481							TTC13	0.33979	0.010403	NFE2L3	0.316655	0.0164024
CHRM3	-0.335219	0.00883952	EEF1D	-0.290682	0.0242503							TTC25	-0.35646	0.0070064	NFIA	-0.437284	0.000670746
CHRM5	-0.455016	0.000259568	EEF1E1	0.267369	0.0389012							TTC28	-0.33675	0.0111564	NFIX	-0.285966	0.0310511
CHRNA1	-0.458849	0.000226627	EFCAB2	0.30698	0.0170441							TTC29	-0.39022	0.00294789	NHLRC3	0.271416	0.0411257
CHRNA10	-0.428664	0.000632828	EFCAB3	-0.318516	0.0131279							TTC3	0.267714	0.0460671	NINJ2	-0.263251	0.0478698
CHRNA2	-0.499584	4.83e-05	EFCAB5	-0.325661	0.011113							TTC39B	0.392235	0.00279133	NIPSNAP3A	0.312535	0.017936
CHRNA3	-0.502349	4.32e-05	EFCAB6	-0.33114	0.00975469							TTLL3	-0.29064	0.0297772	NKAIN2	-0.319072	0.0155558
CHRNA4	-0.410159	0.00113499	EFCC1	-0.290002	0.0245996							TTPAL	-0.3023	0.0235463	NKAPP1	0.365431	0.00518665
CHRNA6	-0.438711	0.000454364	EFEMP1	-0.261092	0.0439082							TTTY10	-0.265368	0.0480824	NKIRAS2	-0.297752	0.0244829
CHRNA9	-0.345817	0.00680199	EFHB	-0.294992	0.0221311							TTTY11	-0.315833	0.0177298	NKRF	0.391061	0.00263136
CHRNB1	-0.419575	0.000846636	EFHC1	0.374199	0.00322562							TTTY5	-0.305205	0.0221779	NKTR	0.262865	0.0482102
CHRNB2	-0.433143	0.000546624	EFHD1	-0.273935	0.0341794							TUBB	0.290622	0.0297875	NKX1-2	0.307828	0.0198359
CHRNB4	-0.355205	0.00535313	EFNA5	-0.357792	0.00500501							TUBB6	-0.275342	0.0399866	NKX2-4	0.326555	0.013168
CHRND	-0.456305	0.00024803	EFNB2	-0.324133	0.0115198							TUG1	0.329976	0.0130055	NLRP11	-0.287317	0.0302307
CHRNG	-0.539753	8.57e-06	EFS	-0.338694	0.00811954							TULP2	-0.319421	0.0164109	NMD3	0.306728	0.0203039
CHST1	-0.409439	0.00116031	EFTUD2	0.334585	0.00897666							TUSC3	0.30819	0.0208427	NMT2	0.351333	0.00736769
CHST13	-0.327228	0.0107087	EGF	-0.272623	0.0350824							TWSG1	-0.310628	0.0198029	NOL7	0.324819	0.0136918
CHST3	-0.454826	0.000261312	EGFL6	-0.25597	0.0483762							TXK	0.324344	0.0147381	NOL8	0.289584	0.0288942
CHST4	-0.329447	0.0101583	EGFL7	-0.268051	0.0383871							TYR	-0.266414	0.0471753	NOM1	0.2618	0.0491587
CHST5	-0.372265	0.00340101	EGFR	-0.316967	0.0136038							TYRO3	-0.272257	0.042361	NONO	0.32194	0.0146002
CHST7	-0.288536	0.0253677	EGLN3	-0.282707	0.0286237							UBA2	0.275428	0.039922	NOP58	0.301801	0.0225156
CHST8	-0.400373	0.00152562	EGR4	-0.287543	0.0258989							UBA3	0.301024	0.0241695	NOS2	-0.305805	0.0207033
CHST9	-0.316633	0.0137085	EHD2	-0.307373	0.0168958							UBA5	0.283696	0.0341031	NOTUM	-0.324811	0.0136944
CHTF18	-0.350998	0.00596487	EHF	-0.3115	0.0154047							UBE2G2	0.264543	0.0488082	NOXO1	-0.295151	0.0258218
CIART	-0.378413	0.00287092	EI24	0.328024	0.0105084							UBE2NL	0.26335	0.049873	NPC1	0.277339	0.0367405
CIB3	-0.358641	0.00489526	EIF2A	0.347821	0.00646675							UBE3C	0.323522	0.0150066	NPCDR1	0.280009	0.0348939
CIDEA	-0.462545	0.000198521	EIF2B1	0.299549	0.0200638							UBP1	0.289374	0.0305298	NPPA	-0.320629	0.0150305
CIDEC	-0.393908	0.00184596	EIF2B3	0.383417	0.002495							UBR3	0.30206	0.0236629	NPRL3	-0.336524	0.0104809
CILP	-0.374115	0.00323304	EIF2B4	0.354697	0.00542402							UCHL5	0.28278	0.034711	NR1D2	0.292519	0.0272384
CILP2	-0.497608	5.23e-05	EIF2B5	0.331691	0.00962646							UGT2B15	-0.413747	0.00152588	NR3C2	0.365818	0.0051358
CIR1	0.482034	9.63e-05	EIF3E	0.265841	0.0400744							UHMK1	0.334589	0.0117198	NR4A3	-0.281681	0.0337771
CIRBP	0.325477	0.0111612	EIF3I	0.311452	0.0154215							UNG	0.327471	0.0137533	NRCAM	-0.276444	0.0373768
CITED1	-0.429746	0.000610939	EIF3L	0.313005	0.0148896							UNQ9370	-0.276285	0.0392834	NRGN	-0.273078	0.0398539
CITED4	-0.355857	0.0052635	EIF4A2	0.294777	0.0222329							UPK3B	-0.311576	0.0194107	NRK	-0.27367	0.0394086
CKM	-0.38283	0.00253675	EIF4A3	0.301032	0.0194273							UPP1	-0.291264	0.029412	NRSN2	-0.268201	0.0436819
CKMT2	-0.341981	0.00748614	EIF4E2	0.371495	0.00347321							USP14	0.313754	0.0185345	NRXN3	-0.282092	0.0335074
CLASP1	0.382996	0.0025249	EIF4H	0.296259	0.0215389							USP25	0.273339	0.0415153	NSMCE2	0.367466	0.00492421
CLASP2	0.416477	0.0009332	EIF5A	-0.327282	0.010695							USP35	-0.350715	0.00804758	NUDCD1	0.276009	0.0376898
CLCA1	-0.440011	0.000434968	ELANE	-0.300322	0.0197298							UTP15	0.277986	0.0380401	NUDCD2	0.268166	0.0437102
CLCA2	-0.324877	0.0113201	ELAVL1	0.284944	0.0273348							UTY	-0.292569	0.0286604	NUDT15	0.358917	0.00611156
CLCA3P	-0.476509	0.00011873	ELAVL2	-0.29031	0.024441							UVRAG	0.324196	0.0147861	NUDT21	0.264775	0.0465471
CLCA4	-0.369655	0.00365118	ELAVL3	-0.358649	0.00489426							VEGFC	-0.280051	0.0365749	NUP160	0.292513	0.0272414
CLCN1	-0.440337	0.000430214	ELL2	-0.315395	0.0141021							VGLL3	-0.30081	0.0242755	NUP214	-0.403997	0.00182981
CLCN2	-0.386146	0.00230912	ELL3	-0.319332	0.0128827							VN1R2	-0.341026	0.0101096	NUP62CL	-0.323	0.01426
CLCN4	-0.378459	0.00286724	ELMO1	0.256362	0.048022							VN1R3	-0.458391	0.000381171	NVL	0.430609	0.000827065
CLCNKA	-0.504288	3.99e-05	ELMO3	-0.381179	0.00265736							VN1R5	-0.385717	0.00332611	NXF1	0.267805	0.0440053
CLCNKB	-0.456889	0.000242958	ELMOD3	0.254215	0.0499903							VPRBP	0.337457	0.0109771	NXPH1	0.309562	0.0191168
CLDN1	-0.411869	0.00107683	ELN	-0.341778	0.00752401							VPS13C	0.308611	0.0206598	OCIAD1	0.285406	0.0313966
CLDN10	-0.343524	0.00720396	ELOA	0.365473	0.00408601							VPS37C	-0.309482	0.0202858	OCM2	0.275207	0.038272
CLDN11	-0.53627	1e-05	ELOA2	-0.35475	0.00541656							VSIG8	-0.392692	0.00275689	ODF2L	0.308539	0.0195385
CLDN14	-0.446692	0.00034666	ELP2	0.255513	0.0487919							VSTM1	0.285948	0.0326461	ODZ2	0.283167	0.03281
CLDN16	-0.333772	0.00915529	ELP3	0.29715	0.0211308							VWA3A	-0.355176	0.00722827	OGT	0.323154	0.0142109
CLDN17	-0.338335	0.00819152	ELP4	0.257573	0.0469396							VWCE	-0.26396	0.0493264	OIP5	-0.26628	0.0452697
CLDN18	-0.319645	0.0127898	ELP6	0.293969	0.0226193							WDR12	0.281266	0.0357353	OLFML3	-0.308404	0.0195943
CLDN19	-0.536737	9.83e-06	EMC1	0.429094	0.000624042							WDR13	-0.336274	0.0112784	OPA3	-0.272144	0.0405644
CLDN2	-0.340565	0.00775359	EMC2	0.286838	0.0262819							WDR17	-0.351745	0.00785143	OPHN1	-0.503079	6.65e-05
CLDN20	-0.351184	0.00593662	EMC4	0.261146	0.0438632							WDR33	0.286331	0.0324037	OPN5	0.287907	0.0298777
CLDN23	-0.506042	3.71e-05	EMC6	0.431816	0.000570979							WDR45	-0.293334	0.028227	OR10D4P	-0.319482	0.0154158
CLDN3	-0.377966	0.00290676	EMC7	0.371321	0.00348966							WDR64	-0.309887	0.020114	OR10G7	0.342563	0.0090957
CLDN4	-0.435689	0.000502502	EME1	-0.266009	0.039944							WDR72	-0.317525	0.0170971	OR11G2	-0.364521	0.00530803
CLDN5	-0.362467	0.00442618	EMG1	0.290195	0.0245001							WDR87	-0.287451	0.0317031	OR13A1	-0.288517	0.029517
CLDN8	-0.298213	0.0206519	EMID1	-0.304594	0.0179681							WFDC9	-0.2878	0.0314873	OR13F1	-0.294232	0.0263089
CLDN9	-0.471098	0.000145279	EMILIN1	-0.303297	0.0184883							WIPI2	-0.26964	0.0444649	OR2A1	0.394982	0.00236059
CLDND1	0.282987	0.0284595	EMILIN2	-0.283888	0.0279368							WISP1	-0.370748	0.00491042	OR2A9P	0.275497	0.0380606
CLEC11A	-0.438499	0.00045759	EMILIN3	-0.363878	0.00426351							WNT2B	0.285952	0.0326441	OR2AJ1	-0.477187	0.000174663
CLEC14A	-0.339703	0.0079203	EML1	-0.405052	0.00132589							WNT3	-0.374563	0.00445387	OR2D3	-0.333332	0.0112845
CLEC18C	-0.27607	0.0327503	EMP2	-0.289006	0.0251194							WNT7A	0.365283	0.00563594	OR2M3	-0.282225	0.0334203
CLEC2B	0.440224	0.000431866	EMX1	-0.315682	0.0140099							WSB1	0.328684	0.0133867	OR4C11	-0.310677	0.0186666
CLEC2D	0.259311	0.0454215	EMX2	-0.348032	0.00643219							XKR8	-0.27012	0.0440728	OR4C3	-0.29988	0.0234316
CLEC3A	-0.257338	0.047148	EN1	-0.318482	0.013138							XPNPEP2	0.327957	0.0136053	OR4D10	-0.371179	0.00447507
CLEC4D	-0.326902	0.0107917	EN2	-0.323767	0.0116191							XPO1	0.268542	0.0453725	OR4D2	-0.304269	0.0213834
CLEC4G	-0.453713	0.00027173	ENC1	0.265321	0.0404806							XPOT	0.271554	0.0429181	OR4D9	-0.270505	0.0418374
CLEC4M	-0.394999	0.001788	ENDOD1	-0.26171	0.043393							XRCC3	-0.270037	0.0441401	OR4F6	-0.31885	0.0156318
CLEC5A	-0.287611	0.0258624	ENDOU	-0.445542	0.00036058							YBX1	-0.291948	0.0290158	OR4K2	-0.337489	0.0102481
CLIC6	-0.416146	0.000942934	ENDOV	-0.31246	0.0150742							YEATS4	0.263667	0.0495881	OR4N3P	-0.283906	0.032338
CLIP3	-0.455943	0.000251223	ENKD1	-0.26322	0.042155							YIF1B	-0.296532	0.0264751	OR51D1	0.316881	0.0163214
CLIP4	0.370653	0.00355365	ENOPH1	0.306281	0.0173105							YIPF5	0.274029	0.0409838	OR52K2	-0.365723	0.00514834
CLK2	0.332596	0.00941909	ENOX1	-0.376092	0.00306167							YPEL4	-0.269926	0.0442307	OR5AC2	-0.296783	0.0249747
CLK4	0.462899	0.000196001	ENPP7	-0.280122	0.0301759							YPLR6490	-0.286692	0.0321764	OR5AK2	-0.302538	0.0221723
CLMP	-0.321838	0.0121549	ENTHD1	-0.256986	0.047462							ZADH2	0.295471	0.0270463	OR5D3P	-0.316457	0.0164734
CLOCK	0.39241	0.00192827	ENTPD2	-0.366163	0.00401126							ZBTB25	0.273989	0.0410142	OR5H1	-0.302993	0.0219627
CLPS	-0.3677	0.00384901	ENTPD3	-0.294543	0.0223444							ZBTB39	0.294572	0.027538	OR5H15	-0.272229	0.0404997
CLRN1	-0.346713	0.00665017	ENY2	0.347763	0.00647618							ZBTB40	0.282334	0.03501	OR5J2	-0.324635	0.0137483
CLSPN	-0.381394	0.00264133	EPAS1	-0.309908	0.0159659							ZBTB6	0.266629	0.0469908	OR5K2	-0.279243	0.0354154
CLSTN1	0.301223	0.0193463	EPB41L1	-0.345826	0.00680039							ZCWPW2	-0.29487	0.0273738	OR5M11	-0.298238	0.0242393
CLSTN2	-0.45516	0.000258255	EPB41L2	0.398692	0.00160372							ZDHHC2	-0.290429	0.0299013	OR5V1	-0.475776	0.000183699
CLTCL1	-0.462248	0.000200653	EPB41L4A-DT	-0.389763	0.00208176							ZFAND1	0.271919	0.0426279	OR6C2	-0.338553	0.00999639
CLUAP1	0.274731	0.0336407	EPB41L4B	-0.328299	0.01044							ZFP161	0.28995	0.0301852	OR6C4	-0.277387	0.0367062
CLUL1	-0.336297	0.00861036	EPB42	-0.329038	0.0102579							ZFP3	0.274507	0.0406184	OR6K2	-0.261016	0.0498656
CLVS1	-0.388843	0.00213757	EPCAM	-0.31785	0.0133306							ZFP42	-0.328967	0.0133024	OR6K3	-0.354538	0.00681163
CLYBL	0.295194	0.0220361	EPDR1	-0.399256	0.00157714							ZFP57	0.349689	0.00824708	OR8H1	-0.261459	0.0494654
CMA1	-0.336607	0.0085455	EPHA10	-0.271747	0.0356966							ZFP62	0.330386	0.0128867	OR8K5	-0.269742	0.0424407
CMAHP	0.346123	0.0067498	EPHA2	-0.307299	0.0169239							ZFR	0.26527	0.0481685	OR9G4	-0.374194	0.00413745
CMBL	-0.412905	0.0010429	EPHA3	-0.318726	0.0130642							ZFY	-0.286287	0.0324316	OR9K2	-0.290292	0.0284871
CMC2	0.268524	0.0380337	EPHA6	-0.273485	0.0344864							ZIC1	-0.269841	0.0443	ORM1	-0.317997	0.0159274
CMKLR1	0.297609	0.0209229	EPHA8	-0.35085	0.00598758							ZKSCAN2	0.308868	0.020549	ORMDL1	0.269362	0.0427443
CMPK1	0.367995	0.00381859	EPHB3	-0.31291	0.0149216							ZNF160	0.285478	0.0329461	OSBPL6	-0.328642	0.0125612
CMTM4	-0.436667	0.000486447	EPN2	-0.353023	0.00566328							ZNF174	0.29708	0.0261847	OSCAR	-0.301218	0.0227907
CMTM8	-0.294487	0.0223712	EPN3	-0.297424	0.0210065							ZNF195	0.35135	0.0079262	OTUD5	-0.358689	0.00614644
CMTR1	0.364507	0.00419272	EPO	-0.34512	0.00692207							ZNF233	-0.342946	0.00966805	OTUD6A	-0.33288	0.0114025
CNDP1	-0.31748	0.0134447	EPS8	0.314992	0.0142323							ZNF250	0.389239	0.00302685	OTUD7B	0.371841	0.00439902
CNFN	-0.545484	6.57e-06	EPS8L1	-0.368875	0.00372898							ZNF29P	0.350778	0.00803543	OVCH2	-0.358443	0.00618422
CNGA1	-0.294128	0.022543	EPS8L2	-0.276951	0.0321757							ZNF367	0.325327	0.0144221	OXCT1	0.28173	0.0337452
CNGA3	-0.431337	0.000580005	EPSTI1	0.280665	0.0298443							ZNF408	-0.301286	0.0240406	OXCT2	0.302341	0.0222637
CNGB1	-0.477985	0.000112306	EPX	-0.33685	0.00849487							ZNF429	-0.315335	0.0179196	OXNAD1	0.33009	0.0121543
CNGB3	-0.467703	0.00016461	EQTN	-0.274677	0.0336768							ZNF460	0.424835	0.00110018	P2RY12	-0.316021	0.0166308
CNIH3	-0.397082	0.00168186	ERBB3	-0.324885	0.0113179							ZNF484	0.333554	0.0119983	P4HA1	0.274995	0.0384275
CNKSR3	-0.396732	0.00169928	ERBB4	-0.295691	0.0218031							ZNF511	-0.270305	0.0439222	P4HA2	-0.280055	0.0348631
CNMD	-0.260735	0.0442081	ERC2	-0.31167	0.0153457							ZNF518A	0.345564	0.00909307	PADI3	-0.282568	0.0331972
CNN1	-0.442278	0.000402937	ERCC3	0.405882	0.00129301							ZNF611	0.307836	0.020997	PAIP1	0.377279	0.0038154
CNN3	-0.44629	0.00035147	ERCC6L	-0.335644	0.00874844							ZNF621	0.437263	0.000752381	PAIP2	0.342579	0.0090923
CNNM1	-0.367669	0.00385221	ERG	-0.346371	0.00670769							ZNF627	0.327211	0.013833	PANK1	-0.313932	0.0174026
CNOT10	0.263857	0.0416415	ERGIC3	0.302105	0.0189776							ZNF655	0.268667	0.0452684	PAPD4	0.338354	0.010043
CNOT2	0.260263	0.0446078	ERI3	0.388569	0.00215447							ZNF668	-0.292452	0.0287267	PAQR5	-0.280289	0.0347047
CNOT4	0.44385	0.000382006	ERICH5	-0.28252	0.0287336							ZNF682	0.285137	0.033165	PAR4	-0.298413	0.0241523
CNOT6	0.290629	0.0242774	ERICH6	-0.306559	0.0172042							ZNF689	0.437409	0.000748969	PARK7	0.355719	0.00661623
CNOT6L	0.524872	1.67e-05	ERN2	-0.411336	0.00109465							ZNF70	0.279919	0.0366677	PBX1	-0.296382	0.0251807
CNOT9	0.293109	0.023037	ERO1B	0.263361	0.0420408							ZNF706	0.351047	0.00798395	PBX4	0.311774	0.0182322
CNP	-0.345055	0.00693337	ERVH-6	-0.341607	0.00755601							ZNF749	0.296049	0.0267339	PCBP2	-0.545027	1.17e-05
CNR1	-0.273677	0.0343552	ERVMER34-1	-0.27931	0.030678							ZNF765	0.370436	0.00494953	PCDHB14	-0.365514	0.00517576
CNRIP1	-0.558807	3.48e-06	ERVV-1	-0.330372	0.00993604							ZNF770	0.346582	0.00887747	PCID2	0.292119	0.0274593
CNTD1	-0.44472	0.000370846	ESAM	-0.291148	0.0240133							ZNF778	0.278002	0.0380286	PCNP	0.368125	0.00484171
CNTD2	-0.381045	0.00266736	ESD	0.275155	0.0333564							ZNF780A	0.272218	0.0423919	PCNXL2	0.286038	0.0310069
CNTFR	-0.414263	0.000999892	ESF1	0.259971	0.0448559							ZNF787	-0.2888	0.0308762	PCSK6	-0.394207	0.00241201
CNTN1	-0.322563	0.0119511	ESPL1	-0.306983	0.017043							ZNF788	-0.295351	0.0271115	PCYT1B	-0.288966	0.0292535
CNTN2	-0.466216	0.0001738	ESPN	-0.339495	0.00796098							ZNF804A	-0.331177	0.0126598	PDCD10	0.370977	0.00449854
CNTN5	-0.492644	6.37e-05	ESPNL	-0.267923	0.038483							ZNF808	0.339095	0.0105714	PDCD2	0.271347	0.0411794
CNTN6	-0.388886	0.00213493	ESR1	-0.290066	0.0245663							ZNF847P	-0.428444	0.000986682	PDCD4	0.301667	0.0225788
CNTNAP2	-0.371233	0.00349809	ESR2	-0.286282	0.0265875							ZNHIT6	0.296185	0.0266611	PDE10A	-0.274816	0.0385582
CNTNAP4	-0.3653	0.00410492	ESRRG	-0.322534	0.0119593							ZPBP	-0.381128	0.00375516	PDE12	0.313474	0.017576
CNTNAP5	-0.431682	0.000573486	ESX1	-0.278458	0.0312118							ZRANB2	0.328379	0.0134781	PDE1A	-0.344692	0.00864667
CNTROB	-0.336595	0.0085479	ESYT3	-0.353657	0.00557161							ZRSR2	0.286592	0.0322394	PDE3A	-0.336025	0.0106032
COA1	0.306961	0.0170513	ETAA1	0.274394	0.0338679										PDE4D	0.289805	0.0287669
COA5	0.369856	0.00363129	ETNK2	-0.293659	0.022769										PDE4DIP	0.378041	0.0037394
COBL	-0.469603	0.000153524	ETV1	-0.274244	0.0339694										PDE7A	0.272508	0.0402864
COCH	-0.454762	0.0002619	ETV3	0.285054	0.0272726										PDE8B	0.274984	0.0384348
COG1	0.482589	9.43e-05	ETV4	-0.291819	0.0236754										PDGFA	-0.3441	0.00876949
COG2	0.395717	0.00175072	EVA1B	-0.34892	0.00628915										PDGFB	0.429373	0.000859371
COG5	0.346859	0.00662584	EVC	-0.276195	0.0326682										PDLIM1	-0.436986	0.000677097
COL10A1	-0.479592	0.000105676	EVI5	0.363266	0.00433341										PDLIM7	-0.267847	0.0439708
COL11A1	-0.464751	0.000183305	EVI5L	-0.289068	0.0250866										PDP2	0.261347	0.049566
COL11A2	-0.42019	0.000830318	EVPL	-0.312202	0.0151625										PDXP	0.306508	0.0203986
COL12A1	-0.340128	0.00783778	EVX1	-0.363294	0.00433019										PEAR1	-0.386022	0.00301974
COL13A1	-0.368082	0.00380965	EXD1	-0.334633	0.0089661										PER2	-0.299605	0.0235653
COL14A1	-0.347646	0.00649543	EXOC3L2	-0.33407	0.00908934										PF4	-0.340487	0.0095529
COL15A1	-0.479666	0.00010538	EXOSC1	0.290512	0.0243374										PGF	-0.268233	0.0436554
COL16A1	-0.445364	0.00036278	EXOSC10	0.287044	0.0261694										PGLS	-0.26709	0.0445943
COL17A1	-0.49375	6.1e-05	EXOSC2	0.351701	0.00585857										PGM5	-0.388	0.00286166
COL18A1	-0.427489	0.00065739	EXOSC3	0.254711	0.0495297										PGM5P2	-0.357162	0.00638413
COL18A1-AS1	-0.278723	0.0310447	EXOSC5	0.261079	0.0439195										PGRMC1	-0.317479	0.0161093
COL1A1	-0.531384	1.25e-05	EXOSC9	0.275856	0.0328914										PHF1	0.275561	0.0380142
COL1A2	-0.441922	0.000407824	EXTL1	-0.366667	0.0039574										PHF11	0.340842	0.00947332
COL20A1	-0.44199	0.000406889	EYA2	-0.338507	0.0081569										PHKG2	-0.261664	0.0492803
COL21A1	-0.327664	0.0105986	EYA3	0.270527	0.0365671										PHLDA1	0.272021	0.0406588
COL22A1	-0.452389	0.000284609	EYA4	-0.269472	0.0373336										PHLPP2	-0.283454	0.0326264
COL23A1	-0.444961	0.000367819	EZHIP	-0.345473	0.00686095										PI16	0.272885	0.0399999
COL25A1	-0.415198	0.000971233	EZR	0.296106	0.0216099										PIBF1	0.335077	0.010839
COL26A1	-0.443071	0.00039225	F10	-0.289742	0.0247341										PIGR	-0.297145	0.0247898
COL27A1	-0.384551	0.00241618	F12	-0.331583	0.00965164										PIGY	0.300363	0.0231986
COL2A1	-0.488968	7.36e-05	F2	-0.265207	0.0405695										PIH1D2	-0.315383	0.0168634
COL3A1	-0.3953	0.00177227	F2RL2	-0.317471	0.0134474										PIK3C2G	-0.324772	0.0137064
COL4A1	-0.467804	0.000164006	F2RL3	-0.30791	0.0166952										PIK3R1	0.293641	0.0266268
COL4A2	-0.447168	0.000341039	F8	-0.419532	0.000847781										PIN1	0.277386	0.0367069
COL4A3	-0.345161	0.00691484	FA2H	-0.355289	0.00534153										PINK1	-0.319297	0.0154789
COL4A4	-0.421364	0.000799998	FAAP20	-0.320319	0.0125919										PIP5K1B	-0.37819	0.00372468
COL4A5	-0.450018	0.000309084	FABP1	-0.288768	0.0252449										PIP5KL1	-0.281015	0.0342183
COL4A6	-0.465958	0.00017544	FADS3	-0.308872	0.0163406										PISD	-0.272137	0.0405699
COL5A1	-0.459191	0.000223878	FAF1	0.334366	0.00902441										PITPNB	0.330712	0.011983
COL5A2	-0.328572	0.0103722	FAF2	0.325564	0.0111384										PITPNC1	0.303683	0.0216477
COL5A3	-0.404081	0.00136531	FAIM	0.29301	0.0230853										PKD1L3	-0.402631	0.00190266
COL6A1	-0.433866	0.000533758	FAIM2	-0.255312	0.0489762										PKD2	0.376921	0.00385166
COL6A3	-0.398425	0.00161642	FAM107A	-0.443486	0.000386768										PKD2L2	-0.337659	0.0102075
COL6A5	-0.289193	0.0250211	FAM110D	-0.273934	0.0341801										PKHD1L1	-0.403605	0.00185046
COL7A1	-0.4238	0.000740225	FAM122C	0.271769	0.0356811										PKMYT1	-0.349031	0.00779087
COL8A1	-0.332104	0.0095313	FAM124A	-0.261207	0.0438119										PLA2G12B	0.273227	0.0397417
COL8A2	-0.298333	0.0205984	FAM124B	-0.255063	0.0492051										PLA2G4E	-0.294084	0.0263884
COL9A1	-0.381396	0.0026412	FAM126A	0.291119	0.0240278										PLAC1L	-0.377361	0.00380716
COL9A2	-0.438387	0.000459315	FAM133B	0.308891	0.0163338										PLBD2	-0.264271	0.0469808
COL9A3	-0.435677	0.000502708	FAM135A	0.385368	0.00236081										PLCXD2	0.395894	0.00230128
COLCA1	-0.346919	0.00661567	FAM135B	-0.436254	0.000493173										PLCXD3	-0.342405	0.00912976
COLEC11	-0.354182	0.00549658	FAM13A-AS1	0.293533	0.0228303										PLEK2	-0.384652	0.00313381
COLEC12	-0.407649	0.00122548	FAM13C	-0.324678	0.0113732										PLEKHA1	0.315795	0.0167129
COLGALT2	0.336923	0.00847977	FAM155B	-0.355917	0.00525537										PLEKHA3	0.39018	0.00269587
COMMD2	0.277939	0.0315411	FAM162A	0.380533	0.00270593										PLEKHG2	-0.338306	0.0100544
COMMD8	0.346997	0.00660277	FAM163A	-0.295457	0.0219123										PLK2	-0.374357	0.00411981
COMP	-0.528513	1.42e-05	FAM167B	-0.377239	0.00296603										PLK5P	-0.27819	0.0361429
COMTD1	-0.321094	0.0123673	FAM169B	-0.317858	0.0133283										PLS3	-0.43381	0.000748412
COP1	0.360869	0.00461701	FAM171B	-0.3715	0.00347273										PMPCB	0.446318	0.000501679
COPG2	-0.377329	0.00295862	FAM174A	0.259473	0.0452828										PNMA1	0.402716	0.00189806
COPS4	0.448512	0.000325613	FAM174B	-0.332438	0.00945501										PNN	0.28904	0.0292104
COPS8	0.40376	0.00137854	FAM181A	-0.346017	0.00676783										PNPLA4	0.390605	0.00266462
COQ10A	0.313287	0.0147949	FAM181B	-0.336932	0.00847792										PNPT1	0.269556	0.0425893
COQ10B	0.371199	0.00350125	FAM189A2	-0.301482	0.0192376										PNRC2	0.36218	0.00563168
COQ4	-0.293061	0.0230602	FAM192A	0.29068	0.0242514										POC1B	-0.319497	0.015411
CORIN	-0.346122	0.00674993	FAM204A	0.262826	0.0424752										POC5	0.336196	0.0105613
CORO2A	-0.336233	0.00862379	FAM207A	-0.259281	0.0454478										POGLUT1	0.329012	0.0124559
CORO2B	-0.338814	0.0080957	FAM210B	-0.464072	0.000187874										POLL	-0.277361	0.0367245
CORO6	-0.366867	0.00393619	FAM215A	-0.341444	0.00758665										POLR1D	-0.341172	0.00939977
CORT	-0.275023	0.0334444	FAM216B	-0.25822	0.0463696										POLR2A	-0.312563	0.0179252
COX10	0.268119	0.0383363	FAM217A	-0.350853	0.00598709										POLR2B	0.451101	0.000428784
COX16	0.363636	0.00429103	FAM222A	-0.273648	0.0343749										POLR2F	0.313545	0.0175491
COX20	0.268826	0.0378094	FAM241B	-0.371752	0.00344897										POLR2K	0.275847	0.0378064
COX6A2	-0.353082	0.00565469	FAM32A	0.46635	0.000172949										POM121L2	-0.471351	0.000214873
COX6B2	-0.397545	0.00165904	FAM3D	-0.320556	0.0125227										POMGNT1	0.36288	0.0055331
COX7A1	-0.484702	8.69e-05	FAM43B	-0.398067	0.00163363										POSTN	-0.280253	0.0347292
COX8C	-0.336415	0.00858573	FAM49A	0.27779	0.0316359										PPA2	0.279969	0.0349208
CP	-0.441776	0.000409835	FAM71E2	-0.340108	0.00784152										PPBP	-0.27932	0.0353631
CPA1	-0.427684	0.000653252	FAM83A	-0.356126	0.00522684										PPCDC	-0.327953	0.0127587
CPA2	-0.341088	0.00765385	FAM83C	-0.34659	0.00667083										PPDPF	-0.421513	0.00109289
CPA5	-0.323683	0.011642	FAM83E	-0.312906	0.0149229										PPIAL4A	0.285311	0.0314554
CPA6	-0.357387	0.00505817	FAM83F	-0.268279	0.0382161										PPIAL4G	0.283419	0.0326483
CPAMD8	-0.283164	0.028356	FAM83H	-0.338394	0.00817964										PPIG	0.332552	0.0114887
CPB1	-0.363652	0.00428918	FAM89A	-0.348092	0.00642245										PPP1CC	0.267071	0.0446098
CPE	-0.365824	0.00404777	FAM98A	0.26633	0.0396959										PPP1R14D	0.330338	0.0120859
CPEB1	-0.39241	0.00192825	FANCD2OS	-0.353526	0.00559035										PPP1R2	0.286342	0.0308211
CPLANE1	0.433795	0.000534998	FAR2	-0.282267	0.0288829										PPP2CA	0.316938	0.0163011
CPLANE2	-0.380213	0.00273025	FARP1	-0.345412	0.00687143										PPP2R2A	0.288141	0.029739
CPLX1	-0.432175	0.000564284	FARS2	0.29345	0.0228705										PPP2R5B	-0.278636	0.0358332
CPLX2	-0.482829	9.34e-05	FARSB	0.319249	0.0129076										PPP2R5C	0.274628	0.0386973
CPLX3	-0.31233	0.0151187	FASTKD1	0.324699	0.0113676										PPP3CB	0.296597	0.0250699
CPNE2	-0.362247	0.00445202	FASTKD2	0.329927	0.0100423										PPP4R4	-0.265467	0.0459565
CPNE4	-0.342219	0.00744204	FASTKD3	0.274893	0.0335319										PPP6R3	0.315866	0.0166869
CPNE5	-0.400932	0.00150044	FAT1	-0.271014	0.0362171										PPWD1	0.288732	0.0293906
CPNE6	-0.41724	0.000911181	FATE1	-0.297984	0.0207544										PRAC	-0.283918	0.0323304
CPNE7	-0.482177	9.58e-05	FAXC	-0.285247	0.027164										PRAF2	-0.266819	0.0448198
CPNE9	-0.26966	0.0371958	FBLN1	-0.403112	0.00140566										PRAMEF16	-0.273691	0.0393926
CPQ	0.269772	0.0371142	FBLN5	-0.333813	0.00914608										PRCC	-0.312809	0.0178304
CPS1	-0.308067	0.0166369	FBN1	-0.329978	0.0100302										PRDM10	-0.277969	0.0362971
CPS1-IT1	-0.381002	0.0026706	FBXL14	-0.427509	0.000656968										PRDM12	-0.267318	0.0444054
CPSF3	0.297522	0.0209623	FBXL19	-0.284911	0.0273534										PRDM4	0.283668	0.0324891
CPSF6	0.368883	0.00372817	FBXL22	-0.34536	0.00688046										PRDM6	-0.27733	0.0367463
CPT1A	-0.258884	0.0457909	FBXL6	-0.270985	0.0362384										PRH2	0.318556	0.0157333
CPT1C	-0.43838	0.000459425	FBXL7	-0.348811	0.00630653										PRKACB	0.336399	0.0105115
CPXM1	-0.537268	9.6e-06	FBXO17	-0.305623	0.0175645										PRKAG2	0.275209	0.0382705
CPXM2	-0.464149	0.000187349	FBXO21	0.326077	0.0110045										PRKCA	0.298586	0.0240664
CPZ	-0.48249	9.46e-05	FBXO24	-0.31519	0.0141681										PRKCH	0.352663	0.00713231
CRABP1	-0.425354	0.000704243	FBXO25	0.26588	0.0400441										PRKCQ	0.30304	0.0219412
CRACR2B	-0.504548	3.95e-05	FBXO27	-0.371635	0.00345996										PRKG1	-0.330148	0.0121382
CRAT	-0.277694	0.0316976	FBXO42	0.326764	0.010827										PRKRIR	0.335663	0.0106928
CRB1	-0.485678	8.37e-05	FBXO46	-0.257427	0.047069										PRKX	0.304095	0.0214618
CRB2	-0.435319	0.000508717	FBXW2	-0.423302	0.000752103										PRKY	-0.392267	0.0025453
CRB3	-0.471513	0.000143069	FBXW7	0.277417	0.0318752										PRLH	0.28453	0.0319437
CREB1	0.330979	0.00979246	FBXW9	-0.291881	0.0236442										PRMT2	0.276458	0.0373668
CREB3L1	-0.44111	0.000419156	FCER1G	0.405873	0.00129339										PRMT3	0.306965	0.020202
CREB3L3	-0.404298	0.00135638	FCGR3A	0.448206	0.000329065										PRMT5	-0.308569	0.0195258
CREB5	-0.279215	0.0307368	FCN2	-0.255857	0.0484789										PROS1	-0.380958	0.00346045
CREBRF	0.486546	8.09e-05	FCN3	-0.383286	0.00250426										PRPF3	0.350017	0.00760714
CREG2	-0.328641	0.0103554	FCRLB	-0.375755	0.00309033										PRPF38B	0.44152	0.000585928
CREM	0.40548	0.00130886	FECH	-0.323998	0.0115562										PRPF39	0.271429	0.0411159
CRHBP	-0.301629	0.0191757	FEM1C	0.260031	0.0448051										PRPF4B	0.26089	0.0499806
CRHR1	-0.413075	0.00103744	FER	0.258844	0.0458259										PRR11	-0.434038	0.000743073
CRHR2	-0.443112	0.000391706	FER1L6-AS1	-0.336374	0.0085943										PRR14	-0.388849	0.00279607
CRIPT	0.326698	0.0108441	FERD3L	-0.305102	0.0177681										PRR16	-0.303008	0.0219558
CRISP1	-0.294131	0.0225416	FERMT1	-0.351788	0.00584551										PRR23A	0.296597	0.0250698
CRISP2	-0.347843	0.00646303	FERMT2	-0.297906	0.0207892										PRR3	0.262699	0.0483568
CRISP3	-0.283827	0.0279723	FETUB	-0.3251	0.011261										PRRG2	-0.32551	0.0134812
CRISPLD1	-0.455319	0.00025681	FEV	-0.432181	0.000564181										PRRG4	-0.34004	0.00965388
CRISPLD2	-0.307912	0.0166945	FEZF2	-0.308434	0.0165013										PRUNE	-0.301717	0.0225553
CRKL	-0.354542	0.00544585	FGD1	-0.387213	0.00223982										PS1TP4	-0.280627	0.0344779
CRLF1	-0.402581	0.00142825	FGD5	-0.264299	0.0412875										PSD	-0.291037	0.0280645
CRMP1	-0.415858	0.00095143	FGD6	0.307933	0.0166868										PSG4	-0.296985	0.0248716
CRNN	-0.324333	0.0114658	FGF1	-0.342472	0.00739539										PSG8	-0.328838	0.0125053
CROCCP2	0.268241	0.0382451	FGF12	-0.258493	0.0461309										PSIP1	0.332251	0.0115682
CROT	0.311898	0.0152671	FGF13	-0.284886	0.0273675										PSMA3	0.293418	0.0267475
CRP	-0.312051	0.0152143	FGF17	-0.311821	0.0152935										PSMA4	0.291418	0.0278501
CRTAC1	-0.471749	0.00014182	FGF18	-0.306914	0.0170691										PSMB11	-0.340313	0.009592
CRTC1	-0.357201	0.00508274	FGF20	-0.373576	0.00328124										PSMB3	-0.300647	0.0230623
CRX	-0.411411	0.00109212	FGF22	-0.322395	0.0119981										PSMD12	0.271331	0.0411915
CRY1	0.449514	0.000314526	FGF4	-0.291678	0.0237461										PSMD13	0.29237	0.0273202
CRYAA	-0.507855	3.44e-05	FGF6	-0.364203	0.00422679										PSMD4	-0.315866	0.016687
CRYBA2	-0.370893	0.00353055	FGFBP1	-0.257031	0.0474213										PSMD5	0.382222	0.00334547
CRYBA4	-0.408756	0.00118479	FGFBP3	-0.341462	0.00758311										PSTPIP1	-0.263429	0.0477137
CRYBB1	-0.487782	7.71e-05	FGFR2	-0.442185	0.000404202										PTAFR	-0.280642	0.0344673
CRYBB2P1	-0.256298	0.0480791	FGFR3	-0.301034	0.0194263										PTAR1	0.393345	0.00247045
CRYBB3	-0.337067	0.00844995	FGFR4	-0.258691	0.0459587										PTCD3	0.304115	0.0214527
CRYBG2	-0.391397	0.00198578	FGFRL1	-0.269678	0.0371827										PTGDR	0.331531	0.0117608
CRYGA	-0.31187	0.0152766	FGL2	0.278089	0.0314454										PTGR1	-0.377117	0.00383174
CRYGB	-0.35849	0.00491463	FH	0.272015	0.0355078										PTGS1	-0.354037	0.00689603
CRYGC	-0.352226	0.00578037	FHDC1	-0.255761	0.0485663										PTH2R	-0.261353	0.0495608
CRYGD	-0.283573	0.0281184	FHIT	0.410239	0.00113218										PTK2	-0.327763	0.0128135
CRYGN	-0.406243	0.00127897	FHL2	-0.334603	0.00897274										PTMA	0.363935	0.00538741
CRYM	-0.448397	0.000326906	FIBCD1	-0.351711	0.00585714										PTMAP5	0.348268	0.00793586
CRYZ	0.387297	0.00223447	FIGN	-0.294043	0.022584										PTOV1	-0.415013	0.00132752
CSDC2	-0.387819	0.00220134	FJX1	-0.273582	0.0344204										PTP4A1	0.298601	0.0240592
CSF2	-0.312802	0.014958	FKBP10	-0.382808	0.00253832										PTPN22	0.273042	0.0398807
CSHL1	-0.331249	0.00972922	FKBP4	0.391428	0.00198397										PTPN6	-0.332884	0.0114014
CSMD1	-0.408013	0.00121196	FKBP9	-0.271976	0.0355351										PTPRJ	-0.279573	0.0351901
CSMD2	-0.444321	0.000375928	FLJ34503	-0.267497	0.0388047										PTPRN2	-0.297938	0.0243894
CSN1S2AP	-0.359776	0.00475167	FLJ37201	-0.266766	0.0393608										PTPRZ1	-0.353296	0.00702264
CSN2	-0.350363	0.00606239	FLNC	-0.294429	0.0223987										PTS	0.284593	0.0319041
CSNK1G2-AS1	-0.36136	0.00455766	FLRT1	-0.348792	0.00630956										PURG	-0.40295	0.00188543
CSNK1G3	0.40805	0.00121061	FLRT2	-0.40614	0.00128295										PUS7L	0.316616	0.0164161
CSNK2B	0.310535	0.0157428	FLT4	-0.279394	0.0306253										PVALB	-0.28073	0.0344086
CSPG4	-0.409849	0.00114584	FMNL2	0.422186	0.000779356										PVRIG	0.31987	0.0152847
CSPG5	-0.425235	0.000706942	FN1	-0.26162	0.0434675										PVRL3	0.303038	0.0219421
CSPP1	0.419763	0.000841628	FN3KRP	0.274939	0.0335011										PYCARD	-0.27757	0.0365774
CSRNP3	-0.423989	0.000735761	FNDC4	-0.395907	0.00174099										PYGM	-0.333401	0.0112664
CSRP2	-0.518086	2.24e-05	FNDC5	-0.333775	0.00915456										PYROXD1	0.394266	0.00240806
CST1	-0.373125	0.00332204	FNDC8	-0.38989	0.00207412										RAB11FIP1	-0.274735	0.0386184
CST2	-0.383643	0.00247915	FOLR1	-0.271546	0.0358391										RAB13	-0.295917	0.0254209
CST5	-0.462243	0.000200688	FOXA1	-0.345669	0.00682722										RAB27B	-0.289129	0.0291588
CST6	-0.372542	0.00337541	FOXA2	-0.258597	0.0460406										RAB32	-0.271388	0.0411472
CST8	-0.444546	0.000373064	FOXA3	-0.306362	0.0172794										RAB36	-0.312684	0.0178783
CT55	-0.457377	0.000238797	FOXC1	-0.365089	0.00412812										RAB39B	0.303971	0.0215175
CTAG2	-0.429662	0.000612623	FOXC2	-0.332689	0.00939793										RAB44	-0.300769	0.0230042
CTBP1-DT	0.391938	0.00195486	FOXD1	-0.330401	0.00992907										RAB5C	-0.329337	0.0123645
CTCF	0.346408	0.00670154	FOXD2	-0.292149	0.0235104										RAB6B	-0.287222	0.0302876
CTDNEP1	-0.545054	6.7e-06	FOXE1	-0.263997	0.0415292										RAB7L1	0.39356	0.00245575
CTDP1	-0.313054	0.0148732	FOXE3	-0.350001	0.00611859										RABL3	0.407277	0.00166493
CTF1	-0.415814	0.000952763	FOXF1	-0.279204	0.0307439										RAD23A	-0.349897	0.00762919
CTHRC1	-0.44706	0.000342308	FOXF2	-0.301615	0.0191817										RALGAPB	0.278216	0.0361253
CTIF	-0.29433	0.0224461	FOXG1	-0.255427	0.0488706										RAN	0.269682	0.0424889
CTLA4	0.348169	0.00641007	FOXH1	-0.367675	0.0038516										RANBP10	-0.319823	0.0153004
CTNNA2	-0.405942	0.00129066	FOXI1	-0.270271	0.0367516										RANBP2	0.29003	0.0286375
CTNNA3	-0.315758	0.0139857	FOXL2	-0.320712	0.0124774										RANBP3L	-0.305176	0.0209796
CTNND2	-0.463727	0.000190232	FOXM1	-0.40417	0.00136165										RANBP6	0.344031	0.008784
CTPS1	0.416568	0.000930548	FOXO3	-0.333488	0.00921837										RANGAP1	0.264483	0.0467979
CTRB2	-0.430615	0.000593858	FOXO4	-0.341752	0.00752887										RAP1B	0.306764	0.0202883
CTSA	-0.259397	0.0453478	FOXP2	-0.30262	0.0187647										RAPGEF4	-0.415305	0.00131605
CTSB	-0.25439	0.0498268	FOXQ1	-0.375818	0.00308496										RAPGEF6	0.321498	0.014744
CTSG	-0.376576	0.00302104	FOXR1	-0.305697	0.0175358										RARS2	0.349856	0.00763679
CTSO	0.483995	8.93e-05	FRAS1	-0.280235	0.0301066										RASA1	0.333898	0.0111381
CTSV	-0.372859	0.0033463	FREM1	-0.300556	0.0196295										RASD1	0.368414	0.00480586
CTSW	0.302097	0.0189808	FRMD1	-0.315562	0.0140484										RASGEF1C	-0.272727	0.0401196
CTTNBP2	-0.356454	0.00518249	FRMD4A	-0.287843	0.0257375										RASGRP1	0.348167	0.00795526
CTU2	-0.335011	0.00888434	FRMD5	-0.424486	0.000724158										RASL11A	-0.312607	0.0179079
CTXN1	-0.422631	0.000768402	FRMD7	-0.2893	0.0249647										RASSF8	-0.349699	0.00766598
CUL1	0.277301	0.0319496	FRMPD1	-0.342546	0.00738181										RASSF9	-0.318103	0.0158904
CUL3	0.298091	0.0207067	FRS3	-0.31531	0.0141295										RAX2	-0.279224	0.0354288
CUTA	0.266901	0.0392578	FSCN2	-0.280521	0.0299315										RBL2	0.275605	0.0379824
CWC27	0.29819	0.0206623	FSD1	-0.34018	0.00782762										RBM12B	0.397613	0.00219305
CWH43	-0.344284	0.00706849	FSHB	-0.29376	0.0227204										RBM17	0.273031	0.039889
CX3CL1	-0.43015	0.000602959	FSIP1	-0.257935	0.0466204										RBM3	0.35103	0.00742222
CXCL12	-0.390814	0.00201956	FSTL3	-0.353346	0.0056164										RBM34	0.299931	0.0234068
CXCL14	-0.465766	0.000176668	FTCD	-0.348572	0.0063449										RBM39	0.322524	0.0144119
CXCL17	-0.264686	0.0409804	FTH1P5	-0.318373	0.013171										RBM41	0.334918	0.0108788
CXCL3	-0.371392	0.00348296	FTHL17	-0.309307	0.0161825										RBM5	0.275026	0.0384044
CXCL6	-0.278209	0.0313692	FTSJ3	0.328852	0.0103034										RBM8A	0.387872	0.00287162
CXCR4	0.261606	0.0434795	FUBP3	0.327196	0.0107168										RBP4	-0.316352	0.0165112
CXorf65	0.42231	0.000776296	FUCA1	0.315132	0.0141871										RBPJ	-0.325164	0.0135862
CXXC4	-0.334383	0.0090208	FUCA2	0.334486	0.0089983										RCAN3	0.316327	0.0165201
CXXC5	0.324698	0.011368	FUT3	-0.314156	0.0145057										RCHY1	0.44635	0.000501157
CYB5D2	-0.39597	0.00173777	FUT5	-0.277893	0.0315703										RCN2	0.371404	0.00444917
CYB5R2	-0.483296	9.17e-05	FUZ	-0.283514	0.0281527										RDH14	0.297302	0.0247105
CYB5R4	0.339237	0.00801182	FXYD1	-0.365034	0.00413421										REEP3	0.396566	0.00225838
CYB5RL	-0.312387	0.0150992	FXYD3	-0.285011	0.0272971										REN	-0.348924	0.00781117
CYFIP2	0.458327	0.00023087	FYTTD1	0.333682	0.00917519										RERE	-0.288012	0.0298154
CYGB	-0.414144	0.00100359	FZD10	-0.299159	0.0202341										REXO4	0.291898	0.0275818
CYLD	0.330831	0.00982738	FZD4	-0.338999	0.00805877										RFPL2	-0.283181	0.0328011
CYP11A1	-0.287043	0.0261701	FZD5	-0.339583	0.00794377										RFX2	-0.32043	0.0150969
CYP11B1	-0.52433	1.71e-05	FZD7	-0.271352	0.0359763										RFX5	0.285343	0.0314359
CYP11B2	-0.347486	0.00652165	FZD8	-0.289325	0.0249519										RFXAP	0.332228	0.0115744
CYP17A1	-0.363201	0.00434085	G6PC2	-0.394081	0.00183665										RG9MTD3	0.485952	0.000127052
CYP19A1	-0.456647	0.000245053	GABBR2	-0.340269	0.00781045										RGS10	-0.355724	0.00661556
CYP1A1	-0.489888	7.1e-05	GABRA1	-0.273318	0.0346014										RGS13	-0.324921	0.0136607
CYP1A2	-0.280486	0.0299533	GABRA2	-0.281888	0.0291081										RGS22	-0.307087	0.0201499
CYP1B1-AS1	-0.266405	0.039638	GABRA4	-0.352124	0.00579548										RGS4	-0.269882	0.0423292
CYP20A1	0.428472	0.000636778	GABRB3	-0.327309	0.0106881										RGS6	-0.281284	0.0340395
CYP21A1P	-0.487001	7.95e-05	GABRE	-0.310233	0.0158498										RGS8	-0.300025	0.0233617
CYP26A1	-0.397256	0.00167325	GABRG2	-0.281667	0.0292399										RHAG	-0.329861	0.0122178
CYP26B1	-0.44512	0.000365826	GABRG3	-0.31553	0.0140588										RHBDD1	-0.334302	0.011035
CYP27B1	-0.443049	0.000392548	GABRQ	-0.268894	0.0377589										RIC8B	0.361344	0.0057514
CYP27C1	-0.361351	0.00455876	GABRR1	-0.270279	0.0367462										RIF1	0.269634	0.0425268
CYP2A13	-0.276487	0.0324773	GAD2	-0.289728	0.0247419										RILP	-0.287978	0.0298354
CYP2B6	-0.467703	0.000164614	GADL1	-0.311091	0.0155473										RIMBP3	0.328711	0.0125415
CYP2C18	-0.433979	0.000531763	GAL3ST1	-0.335429	0.00879437										RLBP1	-0.294363	0.0262391
CYP2C19	-0.33748	0.00836493	GAL3ST3	-0.353537	0.00558876										RLIM	0.353463	0.00699392
CYP2D6	-0.278917	0.030923	GAL3ST4	-0.322028	0.0121013										RLN3	0.284981	0.0316606
CYP2J2	-0.408523	0.00119324	GALNT14	-0.321382	0.0122847										RNASE10	-0.311778	0.0182304
CYP2W1	-0.477985	0.000112307	GALNT15	-0.316459	0.0137633										RNASE9	-0.264642	0.0466612
CYP39A1	-0.293592	0.0228015	GALNT17	-0.260248	0.0446199										RNF11	-0.278078	0.036221
CYP3A4	-0.32616	0.0109828	GALNT18	-0.257905	0.0466465										RNF151	0.485492	0.00012922
CYP3A43	-0.292522	0.0233256	GALNT5	-0.328408	0.0104128										RNF157	0.275854	0.0378018
CYP3A5	-0.351834	0.00583869	GALNT7	0.26638	0.0396573										RNF170	0.279471	0.0352598
CYP46A1	-0.331998	0.00955562	GALNT8	-0.330717	0.00985418										RNF2	0.351263	0.0073802
CYP4B1	-0.370655	0.0035535	GALNT9	-0.332157	0.00951913										RNF208	-0.427866	0.000900309
CYP4F11	-0.394545	0.00181193	GALNTL5	-0.264231	0.0413417										RNF215	-0.300017	0.0233653
CYP4F8	-0.556102	3.97e-06	GALR1	-0.351346	0.00591205										RNF219	0.449321	0.00045471
CYP4V2	0.322706	0.0119113	GALR3	-0.323036	0.0118198										RNF4	0.337702	0.0101974
CYP4X1	-0.407807	0.0012196	GALT	0.298995	0.0203057										RNF8	0.276169	0.0375742
CYP4Z1	-0.300399	0.0196967	GAMT	-0.26883	0.0378062										RNFT1	0.301505	0.0226547
CYP7A1	-0.387725	0.00220725	GANAB	0.271632	0.0357779										RNPEP	-0.358289	0.0062079
CYP7B1	-0.403144	0.00140433	GAPDHS	-0.278196	0.0313774										ROBO1	-0.304592	0.021239
CYP8B1	-0.255051	0.0492157	GAS2	-0.351842	0.00583747										RORA	0.294725	0.0260468
CYS1	-0.382206	0.00258173	GAST	-0.325219	0.0112294										RPAP2	0.277776	0.0364324
CYSLTR2	0.309887	0.0159735	GATA1	-0.428519	0.000635815										RPE	0.337029	0.0103587
CYTH1	0.329278	0.0101993	GATA4	-0.307227	0.0169507										RPF1	0.270569	0.0417872
CYTL1	-0.262379	0.0428406	GATA6	-0.286382	0.0265323										RPF2	0.356626	0.00646952
CYYR1	-0.556097	3.97e-06	GATB	0.293647	0.0227748										RPIA	-0.300486	0.0231394
CZIB	0.324871	0.0113216	GBP1	0.294977	0.0221383										RPL10A	0.299206	0.0237605
DAAM2	-0.286983	0.026203	GBP2	0.347184	0.00657161										RPL13	0.307973	0.019775
DAB2IP	-0.425418	0.000702797	GBP4	0.419448	0.000850021										RPL13A	0.313016	0.0177506
DACH1	-0.435157	0.000511451	GBP6	-0.26852	0.0380366										RPL13AP20	0.335306	0.0107816
DACT1	-0.322163	0.0120631	GC	-0.262835	0.0424673										RPL13AP5	0.34597	0.00838657
DACT2	-0.490412	6.96e-05	GCAT	-0.317464	0.0134494										RPL15	0.311715	0.0182554
DAG1	-0.327531	0.0106321	GCFC2	0.287629	0.0258529										RPL17	0.299432	0.0236499
DAGLA	-0.321345	0.0122952	GCH1	0.344212	0.00708123										RPL3	0.39079	0.00265109
DAND5	-0.540439	8.3e-06	GCK	-0.261287	0.0437454										RPL34	0.316486	0.0164628
DAO	-0.406372	0.00127396	GCKR	-0.274379	0.033878										RPL35A	0.26205	0.0489348
DAOA	-0.449099	0.000319074	GCNT2	0.351667	0.00586371										RPL37	0.2762	0.0375521
DAOA-AS1	-0.356546	0.00517017	GCNT3	-0.276098	0.0327319										RPL39	0.265849	0.0456326
DAP3	0.381123	0.00266153	GDA	-0.365224	0.00411323										RPL6	0.260959	0.0499181
DARS	0.263265	0.0421186	GDAP1L1	-0.337888	0.00828178										RPS20	0.337585	0.0102252
DAW1	-0.3263	0.0109467	GDAP2	0.258456	0.0461636										RPS21	0.262826	0.0482447
DAZL	-0.36869	0.00374767	GDE1	-0.269369	0.0374093										RPS27A	0.273942	0.0392055
DBF4	0.438652	0.000455252	GDF1	-0.383995	0.00245459										RPS27L	0.309775	0.0190301
DBF4B	-0.287443	0.0259531	GDF10	-0.363052	0.00435809										RPS3A	0.293112	0.0269136
DBIL5P	-0.332567	0.00942561	GDF2	-0.278762	0.0310205										RPS4X	0.413841	0.00137432
DBNDD1	-0.502718	4.25e-05	GDNF	-0.287718	0.0258045										RPS4Y1	-0.401559	0.00196163
DBR1	0.284301	0.0277	GDPD2	-0.364051	0.00424393										RPS4Y2	-0.276197	0.037554
DCAF1	0.430728	0.000591675	GEM	-0.266116	0.0398611										RPS6KA6	-0.38587	0.00303227
DCAF16	0.475792	0.000121975	GFI1B	-0.268126	0.0383308										RPS6KB1	0.282792	0.0330524
DCAF17	0.350817	0.00599251	GFM1	0.322516	0.0119642										RRN3P1	0.262238	0.0487668
DCAF4L2	-0.345818	0.00680166	GFM2	0.265695	0.0401885										RRP12	-0.273098	0.0398386
DCAF5	0.289791	0.0247091	GFOD2	-0.254363	0.0498525										RRP15	0.35087	0.00745111
DCAF8	0.483755	9.01e-05	GFPT2	-0.400741	0.00150901										RSL24D1	0.442164	0.000573919
DCAKD	-0.262162	0.0430192	GFRA1	-0.325227	0.0112273										RSPH9	-0.399524	0.00207809
DCBLD2	-0.267814	0.0385652	GFRA4	-0.341871	0.0075066										RSPO3	-0.308551	0.0195332
DCC	-0.447884	0.000332741	GGA2	0.258352	0.0462544										RSRC2	0.377685	0.00377477
DCD	-0.411862	0.00107706	GGN	-0.366976	0.0039247										RSU1	-0.346567	0.00826732
DCDC2	-0.452377	0.000284726	GGT5	-0.349552	0.00618894										RTCD1	0.325545	0.0134706
DCHS1	-0.378559	0.00285921	GH2	-0.292008	0.0235807										RTDR1	-0.286593	0.0306681
DCHS2	-0.376434	0.00303293	GHRH	-0.27851	0.031179										RTKN2	0.391177	0.00262297
DCLK1	-0.396405	0.00171572	GHRHR	-0.273299	0.0346146										RUNDC3A	-0.288676	0.0294234
DCN	-0.397919	0.00164083	GHSR	-0.2734	0.0345454										RUNX1T1	-0.299574	0.0235808
DCP1A	0.466448	0.000172332	GID4	-0.370855	0.00353417										RUNX3	0.303216	0.0218607
DCST1	-0.509809	3.17e-05	GIMAP2	0.294401	0.0224121										RWDD2B	0.270149	0.0421182
DCST2	-0.509073	3.27e-05	GINS1	-0.322564	0.0119509										RWDD3	0.328352	0.012644
DCSTAMP	-0.29118	0.0239968	GINS2	-0.350605	0.00602508										RXFP2	-0.324083	0.0139194
DCTD	0.392774	0.00190793	GIPC3	-0.307325	0.0169142										RYK	0.261823	0.0491378
DCTN4	0.263825	0.0416668	GIPR	-0.352498	0.00574015										S1PR1	0.271405	0.0411344
DCTN6	0.348819	0.00630524	GJA1	-0.3129	0.0149249										SAA3P	-0.369258	0.00470273
DCUN1D4	0.416946	0.000919602	GJA3	-0.326968	0.0107749										SACM1L	0.273547	0.0395007
DCX	-0.354363	0.00547105	GJA5	-0.420582	0.0008201										SAGE1	-0.311211	0.0184541
DDAH1	-0.378221	0.00288629	GJD2	-0.291763	0.0237032										SAMD3	0.283884	0.032352
DDC	-0.337827	0.0082942	GJD3	-0.316948	0.0136098										SAMD9	0.29307	0.0269364
DDHD1	0.269078	0.0376234	GJD4	-0.274245	0.0339685										SAP130	-0.33693	0.0103826
DDHD2	0.361594	0.00452952	GLB1	0.372571	0.0033727										SARM1	0.392523	0.00252731
DDIT4L	-0.463643	0.000190807	GLB1L2	-0.299503	0.0200834										SARNP	0.261164	0.0497314
DDR1	-0.453552	0.000273264	GLDN	-0.379083	0.00281782										SATB1	0.281909	0.0336272
DDR2	-0.489056	7.34e-05	GLI1	-0.312782	0.0149649										SBDS	0.374063	0.00415166
DDX18	0.432225	0.000563376	GLI2	-0.303735	0.0183113										SBK1	0.265543	0.0458912
DDX19A	0.375857	0.00308163	GLIS2	-0.285555	0.0269914										SC4MOL	0.303424	0.0217655
DDX20	0.500364	4.68e-05	GLIS3	-0.375747	0.00309101										SCAND2	0.368497	0.00479562
DDX24	0.286818	0.0262933	GLIS3-AS1	-0.37761	0.00293571										SCAPER	0.32898	0.0124651
DDX25	-0.293265	0.0229605	GLMN	0.257986	0.046575										SCARF2	0.327317	0.0129434
DDX27	0.386968	0.00225559	GLO1	0.381622	0.00262447										SCARNA11	-0.309472	0.0191539
DDX31	0.255214	0.0490662	GLP2R	-0.260102	0.0447444										SCARNA17	0.298176	0.0242705
DDX4	-0.315958	0.0139217	GLRA3	-0.278468	0.0312052										SCARNA9	0.310642	0.0186804
DDX46	0.354508	0.00545056	GLRX5	-0.317042	0.0135806										SCARNA9L	0.39683	0.00224177
DDX5	0.403891	0.00137311	GLT8D1	0.281109	0.0295749										SCFD1	0.320738	0.0149942
DDX52	0.293665	0.0227662	GLT8D2	-0.271282	0.0360264										SCG3	-0.323189	0.0141999
DDX53	-0.325804	0.0110755	GLYAT	-0.269049	0.0376449										SCGB1C1	-0.261364	0.0495508
DDX55	0.38148	0.002635	GMCL2	-0.324683	0.0113718										SCN2A	-0.270941	0.0414954
DDX60	0.362037	0.00447683	GMEB1	0.337595	0.00834157										SCN3B	-0.273231	0.0397385
DECR1	0.356194	0.00521773	GNA14	-0.279666	0.0304567										SCRN3	0.275478	0.0380747
DECR2	-0.392577	0.00191893	GNAO1	-0.28407	0.0278325										SCUBE3	0.298561	0.0240789
DEFA4	-0.378806	0.00283964	GNAQ	-0.255906	0.048434										SCYL3	0.26821	0.0436742
DEFA5	-0.43423	0.00052738	GNAS	-0.272853	0.0349227										SDC2	0.292435	0.0272846
DEFB126	-0.384826	0.00239742	GNAT1	-0.382304	0.00257463										SDCCAG8	0.341556	0.00931502
DEFB129	-0.299301	0.0201717	GNAZ	-0.258394	0.0462173										SDPR	-0.334463	0.010994
DEGS1	0.310722	0.0156767	GNB1	0.259427	0.0453222										SEC14L1	-0.298736	0.0239922
DEGS2	-0.505552	3.79e-05	GNB3	-0.28064	0.029859										SEC16B	-0.276609	0.0372588
DEK	0.320201	0.0126264	GNB5	-0.259778	0.0450209										SEC22A	0.299143	0.0237916
DELE1	0.282463	0.0287668	GNG4	-0.331285	0.00972082										SEC22B	0.341765	0.00926908
DENND1B	0.444733	0.000370685	GNL2	0.373861	0.00325563										SEL1L2	-0.315239	0.0169163
DENND2D	0.269395	0.0373898	GNPAT	0.291785	0.0236924										SELE	-0.330959	0.0119157
DENND6A	0.371425	0.00347978	GNRHR2	-0.275621	0.0330465										SELP	-0.428205	0.00089095
DEPDC1B	-0.408369	0.00119886	GNS	0.271009	0.0362207										SEMA4C	0.280262	0.0347232
DEPDC7	-0.366169	0.00401059	GOLGA3	-0.280187	0.0301357										SENP7	0.319643	0.0153612
DEPP1	-0.471292	0.000144244	GOLIM4	0.257768	0.0467674										SEPT5	-0.419941	0.00114593
DERL1	0.319105	0.0129506	GOLM1	0.379467	0.0027878										SEPT6	0.322919	0.0142856
DERL3	-0.405649	0.00130216	GORAB	0.318928	0.0130036										SEPT7	0.306134	0.0205603
DES	-0.390385	0.00204471	GORASP2	0.325972	0.0110318										SERINC2	-0.287551	0.0300902
DESI2	-0.260385	0.0445042	GOSR1	0.298254	0.0206337										SERPINB7	-0.281915	0.0336234
DEUP1	-0.308189	0.0165918	GOSR2	0.316528	0.0137414										SERPINE1	-0.336555	0.0104736
DGKA	0.271881	0.035602	GP1BA	-0.312968	0.0149022										SESN1	0.314932	0.0170296
DGKB	-0.274668	0.0336831	GP5	-0.337823	0.00829508										SESTD1	-0.327605	0.0128595
DGKE	0.291637	0.0237667	GP6	-0.285569	0.0269835										SETD1B	-0.277848	0.0363822
DGKI	-0.483294	9.17e-05	GPAT4	0.263226	0.0421502										SETD6	0.278659	0.0358179
DGKQ	-0.282728	0.0286112	GPATCH2	0.3522	0.00578415										SETDB2	0.303144	0.0218936
DGUOK	0.382454	0.00256378	GPATCH4	0.448061	0.000330714										SETMAR	0.320913	0.0149363
DHCR7	-0.376822	0.0030005	GPBP1L1	0.308199	0.0165881										SF3A1	-0.273083	0.0398498
DHDH	-0.396991	0.00168637	GPC1	-0.345989	0.00677252										SF3B4	-0.343621	0.00887001
DHH	-0.511446	2.96e-05	GPC2	-0.308508	0.0164742										SFRP2	-0.285892	0.0310967
DHRS11	-0.255644	0.0486728	GPC4	-0.362864	0.0043799										SGIP1	-0.358944	0.00610748
DHRS13	-0.25945	0.0453018	GPC5	-0.310247	0.0158452										SH2D1A	0.345935	0.00839349
DHRS2	-0.354726	0.00541991	GPC6	-0.457505	0.000237715										SH2D1B	0.313246	0.0176627
DHRS3	0.286571	0.0264284	GPER1	-0.266703	0.0394091										SH2D3C	-0.33327	0.0113006
DHRS7B	-0.300409	0.0196924	GPHA2	-0.293173	0.0230054										SH3BGRL2	-0.290919	0.0281309
DHX15	0.28995	0.0246265	GPLD1	-0.318556	0.0131157										SH3GLB2	-0.284257	0.0321156
DHX29	0.374296	0.00321697	GPN1	0.389779	0.00208078										SH3TC2	-0.377148	0.00382861
DHX36	0.341666	0.00754489	GPN3	0.319656	0.0127866										SH3YL1	0.36156	0.00572014
DHX37	-0.329351	0.0101815	GPR135	-0.282878	0.0285231										SHARPIN	-0.31104	0.0185216
DHX57	0.274678	0.0336762	GPR137	-0.254624	0.0496104										SHISA7	-0.347695	0.00804611
DIABLO	0.397485	0.001662	GPR137B	0.329659	0.0101069										SHKBP1	-0.347301	0.00812282
DIAPH1	0.329439	0.0101601	GPR158	-0.394408	0.00181919										SHPK	0.262555	0.0484845
DIAPH3	-0.414209	0.00100158	GPR161	-0.302921	0.0186414										SHQ1	0.301698	0.0225643
DIMT1	0.421554	0.000795181	GPR17	-0.358391	0.00492737										SIAH1	0.285973	0.0310469
DIO1	-0.424042	0.000734528	GPR176	-0.254623	0.0496106										SIGMAR1	0.38317	0.00326141
DIO2	-0.363139	0.00434806	GPR182	-0.273046	0.0347888										SIKE1	0.26716	0.0445361
DIO3	-0.52239	1.86e-05	GPR25	-0.344019	0.00711546										SIPA1	-0.271712	0.0408972
DIO3OS	-0.342226	0.00744079	GPR26	-0.268847	0.0377941										SIRPG	0.281599	0.0338315
DIPK1A	0.404894	0.00133224	GPR27	-0.311728	0.0153256										SIRT1	0.5557	7.22e-06
DIPK1B	-0.433456	0.000541018	GPR34	-0.272875	0.0349073										SIX2	0.263161	0.047949
DIPK2B	-0.353673	0.00556924	GPR37L1	-0.348202	0.00640466										SKA3	-0.390108	0.00270121
DIRAS2	-0.435652	0.000503119	GPR39	-0.256226	0.0481448										SKAP1	0.271972	0.0406964
DIRAS3	-0.412317	0.00106202	GPR4	-0.262811	0.042487										SKIL	0.27973	0.0350829
DIRC1	-0.259401	0.045344	GPR50	-0.332572	0.00942448										SKOR1	-0.393733	0.00244403
DIS3L	0.282492	0.0287498	GPR61	-0.317177	0.0135385										SLAMF1	0.264188	0.047053
DIS3L2	0.376611	0.00301805	GPR63	-0.309563	0.0160899										SLC12A4	-0.286263	0.0308691
DISP2	-0.434658	0.000519966	GPR78	-0.259067	0.0456324										SLC14A1	-0.275691	0.0379193
DIXDC1	-0.365286	0.00410643	GPR83	-0.314637	0.014348										SLC15A1	-0.327588	0.0128645
DKC1	0.326601	0.010869	GPR88	-0.280121	0.0301764										SLC15A3	-0.263944	0.0472648
DKFZp434L192	-0.484226	8.85e-05	GPRC5A	-0.379632	0.00277499										SLC15A4	-0.269549	0.0425944
DKFZP586I1420	0.551171	5.03e-06	GPRC5D	-0.26423	0.0413424										SLC16A10	0.482618	0.00014355
DKK1	-0.332637	0.00940978	GPRIN1	-0.365532	0.00407957										SLC17A6	-0.382814	0.00329273
DKK2	-0.368642	0.00375251	GPSM1	-0.293214	0.0229856										SLC19A1	-0.325693	0.0134258
DKK3	-0.259683	0.0451019	GPT	-0.319096	0.0129533										SLC20A1	0.434033	0.000743176
DKK4	-0.266332	0.0396942	GRB10	-0.364759	0.00416465										SLC22A1	-0.278902	0.03565
DKKL1	-0.413049	0.00103826	GRB14	-0.356122	0.00522746										SLC22A13	-0.35729	0.006364
DLC1	-0.409401	0.00116165	GREB1	-0.294561	0.0223357										SLC22A3	-0.290801	0.028198
DLG1	0.355952	0.00525055	GREB1L	-0.318244	0.0132103										SLC22A7	-0.299733	0.0235033
DLG2	-0.330633	0.00987415	GRHL2	-0.324044	0.0115439										SLC24A3	-0.313121	0.0177104
DLGAP1	-0.438919	0.0004512	GRHL3	-0.301797	0.0191056										SLC24A5	-0.273525	0.0395175
DLGAP2	-0.366799	0.00394339	GRIA1	-0.274226	0.0339817										SLC25A13	0.338689	0.00996473
DLGAP4	-0.295988	0.0216645	GRIA2	-0.277701	0.0316931										SLC25A16	0.312568	0.017923
DLGAP5	-0.270573	0.0365337	GRIA3	-0.276806	0.0322694										SLC25A32	0.274026	0.0391429
DLK1	-0.397967	0.00163847	GRIA4	-0.347507	0.0065183										SLC26A4	-0.34322	0.00895493
DLK2	-0.442735	0.00039675	GRIK1	-0.310445	0.0157746										SLC27A5	0.394228	0.00241066
DLL1	-0.36933	0.00368339	GRIK3	-0.331448	0.00968299										SLC2A2	-0.306359	0.0204626
DLL3	-0.475021	0.000125548	GRIK5	-0.288513	0.0253799										SLC2A4RG	0.312587	0.0179157
DLL4	-0.368291	0.00378827	GRIN1	-0.307849	0.0167177										SLC30A9	0.410275	0.001526
DLX1	-0.490921	6.82e-05	GRIN2A	-0.396366	0.00171768										SLC35A1	0.266111	0.0454117
DLX2	-0.465344	0.000179397	GRIN2B	-0.299908	0.019908										SLC35A5	0.281178	0.0341104
DLX3	-0.476713	0.000117825	GRIN2C	-0.367268	0.00389402										SLC35F3	-0.346649	0.00825106
DLX4	-0.474927	0.000125992	GRIN2D	-0.279796	0.0303764										SLC36A4	0.341846	0.00925147
DLX5	-0.423231	0.000753814	GRM1	-0.348833	0.00630301										SLC38A1	0.270608	0.0417567
DLX6	-0.351855	0.00583552	GRM4	-0.25466	0.0495769										SLC38A5	-0.388628	0.00281296
DMBX1	-0.426406	0.000680808	GRM5	-0.321838	0.0121549										SLC38A8	0.347192	0.00814409
DMD	-0.313769	0.014634	GRM6	-0.34347	0.00721375										SLC39A2	-0.352753	0.00711666
DMGDH	-0.355708	0.00528382	GRM7	-0.258542	0.0460879										SLC48A1	-0.396928	0.00223564
DMKN	-0.483947	8.95e-05	GRP	-0.272266	0.0353316										SLC4A7	0.300705	0.0230344
DMP1	-0.278316	0.0313013	GRPEL1	0.427712	0.000652668										SLC5A8	-0.283092	0.0328583
DMPK	-0.260921	0.0440521	GRSF1	0.320877	0.0124298										SLC7A13	-0.321127	0.0148659
DMRT1	-0.340094	0.00784435	GRTP1	-0.402452	0.00143375										SLC7A14	-0.275643	0.0379546
DMRT3	-0.272179	0.0353928	GSC	-0.374243	0.00322173										SLC7A5P2	0.314706	0.0171131
DMRTA1	-0.430996	0.000586513	GSC2	-0.351758	0.00585004										SLC9A1	-0.282728	0.0330936
DMRTC2	-0.466716	0.00017066	GSG1	-0.284897	0.0273616										SLC9A10	-0.289371	0.0290178
DMTF1	0.390893	0.00201492	GSN	-0.351241	0.00592791										SLCO1B1	-0.465806	0.000260737
DMWD	-0.352855	0.00568774	GSN-AS1	-0.316794	0.0136579										SLFN12L	0.28748	0.0301326
DMXL1	0.262202	0.0429866	GSR	-0.314201	0.0144909										SLFN13	0.307159	0.0201195
DNAAF1	-0.504006	4.03e-05	GSTA1	-0.30153	0.0192172										SLFN5	0.376334	0.0039116
DNAAF3	-0.469299	0.000155251	GSTCD	0.28316	0.0283587										SLITRK6	-0.463493	0.000282382
DNAH10	-0.466734	0.000170547	GSTK1	0.294732	0.0222545										SLN	-0.33377	0.0111712
DNAH11	-0.324964	0.0112971	GSTO2	-0.254289	0.0499208										SMAD2	0.302116	0.0223686
DNAH17	-0.403294	0.00139802	GSX1	-0.309055	0.016274										SMAP1	0.321503	0.0147424
DNAH2	-0.431398	0.000578852	GSX2	-0.352319	0.00576656										SMARCA1	-0.376261	0.00391911
DNAH3	-0.370084	0.003609	GTF2A2	0.271439	0.0359144										SMARCA5	0.358902	0.00611381
DNAH5	-0.37516	0.00314144	GTF2F2	0.405904	0.00129215										SMARCAD1	0.26908	0.0429698
DNAH7	-0.2834	0.0282191	GTF2H1	0.297688	0.0208871										SMC5	0.294207	0.0263224
DNAH8	-0.284735	0.027453	GTF2H5	0.283412	0.0282122										SMEK1	0.282962	0.0329421
DNAH9	-0.45923	0.00022357	GTF2I	0.279585	0.0305072										SMEK2	0.322386	0.0144562
DNAI1	-0.287964	0.0256723	GTF3C2	0.428499	0.000636225										SMEK3P	-0.332782	0.0114282
DNAI2	-0.570998	1.9e-06	GTF3C3	0.28704	0.026172										SMG1	0.272328	0.0404236
DNAJA2	0.339434	0.00797291	GTPBP3	-0.255384	0.0489099										SMOX	-0.275154	0.0383106
DNAJB1	0.372968	0.00333629	GTPBP4	0.316867	0.0136352										SMPDL3B	-0.276196	0.0375551
DNAJB11	0.396543	0.00170875	GTPBP8	0.284713	0.0274655										SNAI1	-0.286785	0.0305514
DNAJB5	-0.307228	0.0169506	GTSE1	-0.342116	0.00746107										SNAPC3	0.27602	0.0376815
DNAJB8	-0.496223	5.53e-05	GTSF1L	-0.300655	0.0195874										SNAPC5	0.266137	0.0453898
DNAJC10	0.299218	0.0202079	GUCY1A2	-0.306732	0.0171382										SNHG12	0.264327	0.0469326
DNAJC11	0.401073	0.00149412	GUCY1B2	-0.357205	0.00508228										SNORA13	-0.272373	0.0403894
DNAJC12	-0.296519	0.0214192	GUCY2C	-0.449332	0.000316511										SNORA14A	0.265204	0.0461801
DNAJC16	0.302278	0.0189059	GULP1	-0.349248	0.00623687										SNORA21	0.283861	0.0323662
DNAJC19	0.385639	0.00234271	GYG2	-0.351585	0.00587609										SNORA35	0.337826	0.0101679
DNAJC2	0.505923	3.73e-05	GYPB	-0.313376	0.014765										SNORA36C	0.300417	0.0231728
DNAJC21	0.501093	4.54e-05	GYS2	-0.323772	0.0116178										SNORA5A	0.304185	0.0214213
DNAJC30	-0.309676	0.0160492	H2AFB3	-0.304418	0.0180383										SNORA70C	0.284444	0.0319978
DNAJC5G	-0.335403	0.00879998	H2AFZ	0.304186	0.0181306										SNORA70G	0.290622	0.0282993
DNAJC8	0.425279	0.000705957	H6PD	0.266459	0.0395965										SNORD113-4	-0.368094	0.00484557
DNALI1	-0.488432	7.52e-05	HABP2	-0.264503	0.0411257										SNORD114-6	-0.297898	0.0244098
DNASE1L2	-0.425839	0.000693341	HACD1	-0.265207	0.04057										SNORD115-14	-0.336021	0.0106042
DNASE2B	-0.279043	0.030844	HACL1	0.282439	0.0287815										SNORD115-24	-0.264109	0.0471213
DND1	-0.377759	0.00292357	HADHB	0.268169	0.0382986										SNORD115-33	-0.284427	0.0320083
DNER	-0.485057	8.57e-05	HAGHL	-0.288661	0.0253013										SNORD115-34	-0.330901	0.0119314
DNM1	-0.403879	0.00137363	HAMP	-0.314056	0.0145387										SNORD115-48	-0.303277	0.0218329
DNM3	-0.337611	0.00833827	HAND1	-0.268719	0.037889										SNORD115-8	-0.337441	0.0102597
DNMT3B	-0.377325	0.002959	HAND2	-0.333997	0.00910551										SNORD116-2	-0.377197	0.00382369
DNMT3L	-0.414951	0.000978718	HAND2-AS1	-0.344075	0.00710549										SNORD116-26	-0.28251	0.0332353
DNTT	-0.343568	0.00719603	HAP1	-0.265572	0.0402844										SNORD116-6	-0.317252	0.0161897
DNTTIP2	0.452414	0.000284365	HAPLN2	-0.307764	0.0167494										SNORD30	0.362991	0.00551765
DOC2A	-0.514302	2.63e-05	HARS	0.369213	0.00369514										SNORD43	0.311393	0.0183821
DOCK1	-0.32453	0.011413	HASPIN	-0.299161	0.0202331										SNORD4B	0.272008	0.0406688
DOCK10	0.419907	0.0008378	HAT1	0.314954	0.0142445										SNORD50B	0.344873	0.00860943
DOCK2	0.332965	0.00933549	HAUS5	-0.285467	0.0270404										SNORD75	0.307828	0.0198358
DOCK6	-0.438165	0.000462737	HAVCR2	0.370232	0.00359445										SNORD78	0.365016	0.00524171
DOCK7	0.403282	0.00139852	HBM	-0.348801	0.00630817										SNORD82	0.533017	1.97e-05
DOCK9	0.366673	0.00395674	HBQ1	-0.351361	0.0059098										SNRNP27	0.44746	0.000483323
DOHH	-0.341359	0.0076025	HCCS	0.343389	0.00722825										SNRPA1	0.275981	0.0377096
DOK4	-0.472047	0.000140262	HCG27	-0.4118	0.00107912										SNTA1	0.340825	0.00947702
DOK5	-0.297229	0.0210948	HCG4	-0.34177	0.00752542										SNTG1	-0.278441	0.0359685
DOK6	-0.408227	0.00120407	HCN1	-0.324837	0.0113308										SNUPN	0.269217	0.0428602
DOP1A	0.328076	0.0104954	HCP5	0.379176	0.00281053										SNX11	-0.322837	0.0143119
DPCD	-0.289155	0.0250408	HCRT	-0.341698	0.007539										SNX14	0.294955	0.0259251
DPEP1	-0.480651	0.000101501	HCRTR1	-0.296267	0.0215356										SNX22	-0.279826	0.0350176
DPF1	-0.43595	0.000498169	HCRTR2	-0.26511	0.0406461										SOS1	0.270432	0.041895
DPF2	0.264272	0.0413091	HDAC11	-0.255661	0.048657										SOX6	-0.271895	0.0407558
DPF3	-0.387908	0.00219574	HDAC3	0.29236	0.0234057										SP140	0.272499	0.0402936
DPH3P1	-0.258673	0.0459742	HDAC9	0.41433	0.000997837										SP140L	0.277897	0.0363481
DPH5	0.277952	0.0315324	HDDC2	0.284549	0.027559										SP2	-0.296084	0.0253345
DPH6	0.331311	0.00971478	HDGFL1	-0.281894	0.0291046										SPAG8	-0.28479	0.0317801
DPP10	-0.372842	0.00334782	HEATR4	-0.255724	0.0485998										SPARC	-0.393303	0.00247337
DPP3	-0.257683	0.0468426	HEATR6	0.389235	0.00211362										SPARCL1	-0.322561	0.0143998
DPP4	0.334453	0.0090053	HECW1	-0.327015	0.0107629										SPATA16	-0.371509	0.00443703
DPP6	-0.502918	4.22e-05	HEG1	0.304962	0.017823										SPATA19	-0.350534	0.00751212
DPPA2	-0.451915	0.000289362	HENMT1	0.367975	0.00382062										SPATA22	-0.317697	0.0160325
DPPA4	-0.389646	0.00208879	HEPACAM	-0.31938	0.0128685										SPDYE7P	0.271411	0.0411297
DPT	-0.271653	0.0357629	HEPH	-0.359575	0.00477683										SPEF2	0.262936	0.0481478
DPY19L4	0.300274	0.0197502	HERPUD1	0.262853	0.0424527										SPERT	-0.333734	0.0111803
DPYS	-0.402855	0.00141653	HES2	-0.366408	0.003985										SPG20	0.299652	0.0235428
DPYSL3	-0.357704	0.00501657	HES7	-0.400844	0.00150437										SPHKAP	-0.28009	0.0348394
DPYSL4	-0.460278	0.000215354	HEXB	0.392727	0.00191056										SPIN1	0.348977	0.00780102
DPYSL5	-0.373261	0.00330961	HGC6.3	-0.269623	0.0372231										SPINK14	-0.272994	0.0399175
DQX1	-0.43062	0.000593773	HGFAC	-0.305283	0.0176971										SPP2	-0.331227	0.0118429
DRAM1	-0.444896	0.00036863	HHATL	-0.289482	0.0248699										SPTA1	-0.314496	0.0171911
DRAXIN	-0.287645	0.0258438	HHIPL1	-0.306516	0.0172206										SPTB	-0.345405	0.00850077
DRC1	-0.406209	0.00128028	HHLA1	-0.314885	0.0142672										SPTBN2	-0.30556	0.0208108
DRC3	-0.416859	0.00092212	HID1	-0.355281	0.00534274										SPZ1	-0.278397	0.035999
DRC7	-0.490628	6.9e-05	HIF3A	-0.338767	0.00810507										SR140	0.309546	0.0191236
DRD2	-0.549347	5.48e-06	HIGD1B	-0.321084	0.0123701										SRI	0.353222	0.00703534
DRD3	-0.365999	0.00402889	HIGD2A	0.29175	0.0237099										SRP9	0.296496	0.0251219
DRD4	-0.42906	0.000624734	HILS1	-0.331356	0.00970423										SRRD	-0.312672	0.0178828
DRD5	-0.355153	0.00536034	HINT1	0.34085	0.00769905										SRSF1	0.27876	0.0357476
DROSHA	0.496687	5.43e-05	HINT3	0.269368	0.0374097										SRSF10	0.290229	0.0285232
DRP2	-0.50592	3.73e-05	HIST1H2BN	-0.267854	0.0385348										SRSF3	0.324831	0.0136881
DSC3	-0.363115	0.00435083	HIST1H2BO	-0.318796	0.0130433										SRSF5	0.31141	0.0183754
DSCAM	-0.385821	0.00233055	HIST1H3A	0.336891	0.00848642										SSR2	0.33338	0.0112719
DSCAML1	-0.42947	0.000616461	HIST1H4E	0.296769	0.0213044										ST14	-0.315928	0.0166643
DSCC1	-0.262626	0.042638	HIST1H4G	-0.452539	0.000283128										ST6GALNAC1	0.269819	0.0423796
DSCR10	-0.294705	0.0222672	HIVEP1	0.266148	0.0398367										ST6GALNAC4	-0.363599	0.00543351
DSCR4	-0.281599	0.0292805	HIVEP2	0.283548	0.0281333										ST7	-0.295472	0.0256531
DSCR8	-0.321614	0.0122186	HJURP	-0.429459	0.000616674										STAB2	-0.402083	0.00193261
DSCR9	-0.302947	0.0186307	HJV	-0.289613	0.0248014										STAP2	-0.36595	0.00511864
DSEL	-0.300825	0.019515	HLA-DMA	0.4791	0.000107664										STARD4	0.320729	0.0149972
DSG1	-0.344518	0.00702715	HLA-DMB	0.532576	1.19e-05										STAT4	0.404612	0.00179784
DSG2	-0.27266	0.0350564	HLA-DPA1	0.472171	0.000139618										STAU1	-0.309692	0.0190641
DSG3	-0.266331	0.0396954	HLA-DPB1	0.395611	0.00175622										STEAP2	-0.400426	0.00202577
DSG4	-0.460795	0.000211404	HLA-DRA	0.48114	9.96e-05										STIL	-0.402421	0.00191411
DST	0.422675	0.000767321	HLA-E	0.258714	0.0459389										STK16	-0.262021	0.0489604
DSTYK	0.297142	0.0211344	HLA-F	0.269654	0.0372007										STK32B	-0.302084	0.0223833
DTL	-0.299404	0.0201267	HMBOX1	0.320485	0.0125435										STK38	0.311707	0.0182582
DTNA	-0.359387	0.00480047	HMCES	0.274802	0.0335927										STMN2	0.274696	0.0386472
DTNBP1	0.475584	0.00012293	HMGCLL1	-0.258613	0.0460268										STOML2	-0.269201	0.0428734
DTWD1	0.279997	0.0302528	HMGCS1	0.275	0.0334601										STON2	-0.26809	0.0437717
DTX1	-0.309763	0.0160179	HMGCS2	-0.261228	0.0437947										STOX1	-0.286035	0.0310087
DUOX1	-0.465776	0.000176603	HMGN1	-0.29079	0.0241952										STT3B	0.348766	0.00784105
DUOX2	-0.424224	0.000730267	HMGN2P46	-0.380105	0.00273853										STXBP1	0.277042	0.0369505
DUOXA1	-0.413554	0.00102216	HMGN3	0.294504	0.0223632										STXBP4	0.312428	0.0179771
DUOXA2	-0.427616	0.000654689	HMGN4	0.265639	0.0402317										STYX	0.345358	0.00851032
DUSP10	0.278215	0.0313658	HMHB1	-0.256935	0.0475073										SUCLG2	0.290644	0.028287
DUSP11	0.376135	0.00305812	HNF1A	-0.315402	0.0140998										SUCNR1	-0.379561	0.00359166
DUSP12	0.341862	0.00750823	HNF1B	-0.270057	0.0369069										SUMF2	0.268973	0.0430562
DUSP13	-0.517256	2.32e-05	HNF4A	-0.378563	0.00285893										SUPT4H1	0.267276	0.0444408
DUSP15	-0.436055	0.000496436	HNMT	0.32832	0.0104348										SUPV3L1	0.340953	0.00944846
DUSP21	-0.297159	0.0211266	HNRNPA0	0.267038	0.0391531										SYK	-0.263203	0.0479122
DUSP26	-0.418121	0.000886324	HNRNPA2B1	0.320125	0.0126484										SYNE2	0.340152	0.00962839
DUSP4	-0.392911	0.00190038	HNRNPAB	0.405567	0.00130542										SYNRG	0.284306	0.0320844
DUSP5P1	-0.286829	0.026287	HNRNPDL	0.290003	0.0245993										SYT1	-0.374344	0.00412131
DUSP9	-0.472027	0.00014037	HNRNPH1	0.319656	0.0127866										SYTL2	0.398262	0.00215342
DYDC2	-0.448722	0.000323264	HNRNPH3	0.330251	0.00996494										SYTL4	-0.305666	0.0207644
DYM	0.279464	0.0305822	HOGA1	-0.298597	0.0204813										SYTL5	-0.27911	0.0355067
DYNC1I1	-0.428687	0.000632362	HOMER2	-0.256485	0.0479105										TAF1D	0.299429	0.0236515
DYNLT1	0.254882	0.0493713	HOMER3	-0.325407	0.0111796										TAF2	0.294118	0.0263698
DYNLT3	0.323403	0.0117186	HOPX	-0.268053	0.0383858										TAF7	0.294319	0.0262627
DYRK1B	-0.323122	0.0117959	HOXA10	-0.314669	0.0143376										TAF9B	0.362225	0.00562521
DYRK2	0.306993	0.0170393	HOXA13	-0.455683	0.000253539										TAGLN2	-0.313491	0.0175694
DYRK3	-0.346323	0.00671585	HOXA2	-0.27106	0.0361848										TAGLN3	-0.297898	0.0244097
DZIP1	-0.447795	0.000333759	HOXA3	-0.388863	0.00213633										TARSL2	0.279352	0.0353408
DZIP3	0.359764	0.00475322	HOXA4	-0.294193	0.0225118										TAS2R14	0.340631	0.00952056
E2F1	-0.384647	0.00240964	HOXA5	-0.329633	0.0101131										TAS2R16	-0.327105	0.0130056
E2F5	0.291929	0.0236205	HOXA7	-0.308143	0.0166088										TAS2R31	0.357617	0.00631258
E2F7	-0.582847	1.03e-06	HOXA9	-0.371235	0.00349788										TAS2R39	-0.329829	0.0122268
E2F8	-0.532557	1.19e-05	HOXB-AS3	-0.382262	0.00257768										TAS2R43	-0.31026	0.018834
EAPP	0.323067	0.0118113	HOXB1	-0.304748	0.0179073										TAT	-0.325037	0.0136251
EARS2	-0.351525	0.00588514	HOXB13	-0.321762	0.0121764										TAX1BP3	-0.349255	0.00774888
EBAG9	0.343799	0.0071547	HOXB3	-0.266723	0.0393942										TBC1D15	0.428817	0.000874282
EBF2	-0.458188	0.000232015	HOXB5	-0.274697	0.0336637										TBC1D22B	-0.329729	0.0122545
EBF4	-0.428675	0.000632593	HOXB6	-0.395943	0.00173918										TBC1D4	0.313911	0.0174107
EBI3	-0.359234	0.00481981	HOXB7	-0.398278	0.0016235										TBCE	0.260933	0.0499413
ECD	0.33389	0.00912904	HOXB8	-0.285462	0.0270437										TBP	0.374406	0.00411459
ECE2	-0.430536	0.000595395	HOXB9	-0.317058	0.0135755										TBRG1	0.286334	0.0308257
ECEL1	-0.334327	0.00903304	HOXC10	-0.258167	0.0464163										TBX4	-0.304616	0.0212282
ECHDC2	0.278207	0.0313705	HOXC11	-0.36566	0.00406563										TC2N	0.376403	0.00390455
ECHDC3	-0.351307	0.00591797	HOXC12	-0.299212	0.0202107										TCEAL2	0.317614	0.0160616
ECI2	0.393122	0.00188873	HOXC13	-0.392965	0.0018974										TCEB2	-0.266984	0.0446822
ECM1	-0.394613	0.00180828	HOXC8	-0.312375	0.0151034										TCF19	-0.301555	0.0226312
ECM2	-0.459304	0.000222981	HOXD1	-0.417813	0.000894937										TCF7	0.303534	0.0217155
EDA2R	-0.391246	0.00199447	HOXD12	-0.431159	0.000583396										TCL1B	-0.288394	0.0295893
EDEM1	0.336423	0.008584	HOXD13	-0.309519	0.0161057										TCN2	-0.323461	0.0141141
EDN2	-0.416638	0.000928538	HOXD4	-0.378419	0.0028704										TCP11L1	0.311708	0.018258
EDN3	-0.494634	5.89e-05	HOXD8	-0.325476	0.0111616										TDG	0.278757	0.0357497
[truncated: 5,716 more rows]
