# Supplementary material for: CD247, a Potential T Cell–Derived Disease Severity and Prognostic Biomarker in Patients With Idiopathic Pulmonary Fibrosis
Source: Front Immunol. 2021 Nov 22;12:762594. doi: 10.3389/fimmu.2021.762594 (PMC8645971; doi:10.3389/fimmu.2021.762594)
Supplement: Supplementary file 13 [file Table_6.xlsx]

## Sheet: GO
Table S6. The sifnificant GO and KEGG entries.
GO	ID	Description	BgRatio	pvalue	p.adjust	qvalue	Gene names	Count
BP	GO:0050852	T cell receptor signaling pathway	206/18866	5.37534e-11	1.09976e-08	4.67865e-09	CD247/CD3E/ZAP70/LCK/FYN/PTPN6/CSK	7
BP	GO:0018108	peptidyl-tyrosine phosphorylation	374/18866	5.99341e-11	1.09976e-08	4.67865e-09	CD3E/ZAP70/LCK/FYN/JAK3/PTPN6/CSK/SHC1	8
BP	GO:0018212	peptidyl-tyrosine modification	377/18866	6.38733e-11	1.09976e-08	4.67865e-09	CD3E/ZAP70/LCK/FYN/JAK3/PTPN6/CSK/SHC1	8
BP	GO:0050870	positive regulation of T cell activation	214/18866	7.02722e-11	1.09976e-08	4.67865e-09	CD3E/ZAP70/LCK/FYN/JAK3/PTPN6/CSK	7
BP	GO:1903039	positive regulation of leukocyte cell-cell adhesion	235/18866	1.35599e-10	1.6977e-08	7.22243e-09	CD3E/ZAP70/LCK/FYN/JAK3/PTPN6/CSK	7
BP	GO:0031295	T cell costimulation	56/18866	3.76445e-10	3.17975e-08	1.35274e-08	CD3E/LCK/FYN/PTPN6/CSK	5
BP	GO:0022409	positive regulation of cell-cell adhesion	279/18866	4.5078e-10	3.17975e-08	1.35274e-08	CD3E/ZAP70/LCK/FYN/JAK3/PTPN6/CSK	7
BP	GO:0031294	lymphocyte costimulation	58/18866	4.51211e-10	3.17975e-08	1.35274e-08	CD3E/LCK/FYN/PTPN6/CSK	5
BP	GO:0042110	T cell activation	483/18866	4.57153e-10	3.17975e-08	1.35274e-08	CD3E/ZAP70/LCK/FYN/JAK3/DOCK2/PTPN6/CSK	8
BP	GO:0050851	antigen receptor-mediated signaling pathway	325/18866	1.3063e-09	7.90346e-08	3.36233e-08	CD247/CD3E/ZAP70/LCK/FYN/PTPN6/CSK	7
BP	GO:1903037	regulation of leukocyte cell-cell adhesion	329/18866	1.42234e-09	7.90346e-08	3.36233e-08	CD3E/ZAP70/LCK/FYN/JAK3/PTPN6/CSK	7
BP	GO:0050863	regulation of T cell activation	332/18866	1.51504e-09	7.90346e-08	3.36233e-08	CD3E/ZAP70/LCK/FYN/JAK3/PTPN6/CSK	7
BP	GO:0051251	positive regulation of lymphocyte activation	357/18866	2.50903e-09	1.2082e-07	5.13996e-08	CD3E/ZAP70/LCK/FYN/JAK3/PTPN6/CSK	7
BP	GO:0007159	leukocyte cell-cell adhesion	364/18866	2.871e-09	1.28375e-07	5.46138e-08	CD3E/ZAP70/LCK/FYN/JAK3/PTPN6/CSK	7
BP	GO:0042098	T cell proliferation	195/18866	3.16479e-09	1.32077e-07	5.6189e-08	CD3E/ZAP70/FYN/JAK3/DOCK2/PTPN6	6
BP	GO:0050690	regulation of defense response to virus by virus	29/18866	4.45799e-09	1.74419e-07	7.4202e-08	CD247/LCK/FYN/DOCK2	4
BP	GO:0002696	positive regulation of leukocyte activation	406/18866	6.11797e-09	2.25285e-07	9.58419e-08	CD3E/ZAP70/LCK/FYN/JAK3/PTPN6/CSK	7
BP	GO:0050867	positive regulation of cell activation	421/18866	7.86241e-09	2.73437e-07	1.16327e-07	CD3E/ZAP70/LCK/FYN/JAK3/PTPN6/CSK	7
BP	GO:0045785	positive regulation of cell adhesion	428/18866	8.81131e-09	2.9031e-07	1.23505e-07	CD3E/ZAP70/LCK/FYN/JAK3/PTPN6/CSK	7
BP	GO:0022407	regulation of cell-cell adhesion	439/18866	1.04989e-08	3.28617e-07	1.39802e-07	CD3E/ZAP70/LCK/FYN/JAK3/PTPN6/CSK	7
BP	GO:0002429	immune response-activating cell surface receptor signaling pathway	481/18866	1.97107e-08	5.60858e-07	2.38603e-07	CD247/CD3E/ZAP70/LCK/FYN/PTPN6/CSK	7
BP	GO:0002757	immune response-activating signal transduction	481/18866	1.97107e-08	5.60858e-07	2.38603e-07	CD247/CD3E/ZAP70/LCK/FYN/PTPN6/CSK	7
BP	GO:0046651	lymphocyte proliferation	283/18866	2.93352e-08	7.98427e-07	3.3967e-07	CD3E/ZAP70/FYN/JAK3/DOCK2/PTPN6	6
BP	GO:0032943	mononuclear cell proliferation	286/18866	3.12343e-08	8.14695e-07	3.46591e-07	CD3E/ZAP70/FYN/JAK3/DOCK2/PTPN6	6
BP	GO:0070661	leukocyte proliferation	313/18866	5.33799e-08	1.2878e-06	5.4786e-07	CD3E/ZAP70/FYN/JAK3/DOCK2/PTPN6	6
BP	GO:0045060	negative thymic T cell selection	11/18866	5.34867e-08	1.2878e-06	5.4786e-07	CD3E/ZAP70/DOCK2	3
BP	GO:0043383	negative T cell selection	12/18866	7.12845e-08	1.65274e-06	7.03118e-07	CD3E/ZAP70/DOCK2	3
BP	GO:0045059	positive thymic T cell selection	14/18866	1.1784e-07	2.63457e-06	1.12081e-06	CD3E/ZAP70/DOCK2	3
BP	GO:0030098	lymphocyte differentiation	368/18866	1.39169e-07	3.00414e-06	1.27803e-06	CD3E/ZAP70/LCK/JAK3/DOCK2/PTPN6	6
BP	GO:0045061	thymic T cell selection	22/18866	4.96813e-07	1.03668e-05	4.4103e-06	CD3E/ZAP70/DOCK2	3
BP	GO:0030217	T cell differentiation	253/18866	7.56157e-07	1.52695e-05	6.49601e-06	CD3E/ZAP70/LCK/JAK3/DOCK2	5
BP	GO:0043368	positive T cell selection	36/18866	2.28934e-06	4.3428e-05	1.84753e-05	CD3E/ZAP70/DOCK2	3
BP	GO:0046633	alpha-beta T cell proliferation	36/18866	2.28934e-06	4.3428e-05	1.84753e-05	CD3E/ZAP70/DOCK2	3
BP	GO:0046631	alpha-beta T cell activation	146/18866	3.24386e-06	5.97251e-05	2.54085e-05	CD3E/ZAP70/JAK3/DOCK2	4
BP	GO:0038083	peptidyl-tyrosine autophosphorylation	41/18866	3.4105e-06	6.09992e-05	2.59506e-05	ZAP70/LCK/FYN	3
BP	GO:0042129	regulation of T cell proliferation	167/18866	5.53236e-06	9.62015e-05	4.09265e-05	CD3E/ZAP70/JAK3/PTPN6	4
BP	GO:0045058	T cell selection	49/18866	5.87387e-06	9.93795e-05	4.22785e-05	CD3E/ZAP70/DOCK2	3
BP	GO:0050670	regulation of lymphocyte proliferation	219/18866	1.61415e-05	0.00026591	0.000113125	CD3E/ZAP70/JAK3/PTPN6	4
BP	GO:0032944	regulation of mononuclear cell proliferation	221/18866	1.67292e-05	0.000268525	0.000114237	CD3E/ZAP70/JAK3/PTPN6	4
BP	GO:0046777	protein autophosphorylation	237/18866	2.2016e-05	0.000338184	0.000143872	ZAP70/LCK/FYN/CSK	4
BP	GO:0033077	T cell differentiation in thymus	76/18866	2.21494e-05	0.000338184	0.000143872	CD3E/ZAP70/DOCK2	3
BP	GO:0070663	regulation of leukocyte proliferation	240/18866	2.31298e-05	0.000344745	0.000146663	CD3E/ZAP70/JAK3/PTPN6	4
BP	GO:0050730	regulation of peptidyl-tyrosine phosphorylation	263/18866	3.31012e-05	0.000478144	0.000203414	CD3E/FYN/PTPN6/SHC1	4
BP	GO:0038110	interleukin-2-mediated signaling pathway	12/18866	3.36075e-05	0.000478144	0.000203414	JAK3/SHC1	2
BP	GO:0035723	interleukin-15-mediated signaling pathway	13/18866	3.97011e-05	0.000528786	0.000224958	JAK3/SHC1	2
BP	GO:0071350	cellular response to interleukin-15	13/18866	3.97011e-05	0.000528786	0.000224958	JAK3/SHC1	2
BP	GO:0071352	cellular response to interleukin-2	13/18866	3.97011e-05	0.000528786	0.000224958	JAK3/SHC1	2
BP	GO:0046634	regulation of alpha-beta T cell activation	97/18866	4.60286e-05	0.000579656	0.0002466	CD3E/ZAP70/JAK3	3
BP	GO:0070669	response to interleukin-2	14/18866	4.62984e-05	0.000579656	0.0002466	JAK3/SHC1	2
BP	GO:0070672	response to interleukin-15	14/18866	4.62984e-05	0.000579656	0.0002466	JAK3/SHC1	2
BP	GO:0042102	positive regulation of T cell proliferation	101/18866	5.19346e-05	0.000637472	0.000271196	CD3E/ZAP70/JAK3	3
BP	GO:0071375	cellular response to peptide hormone stimulus	330/18866	8.01062e-05	0.000964355	0.00041026	FYN/JAK3/CSK/SHC1	4
BP	GO:0043405	regulation of MAP kinase activity	342/18866	9.19949e-05	0.00108279	0.000460647	PTPN6/CSK/SHC1/SHC2	4
BP	GO:0007173	epidermal growth factor receptor signaling pathway	123/18866	9.34039e-05	0.00108279	0.000460647	SHC1/SHC3/PTPN3	3
BP	GO:0033630	positive regulation of cell adhesion mediated by integrin	21/18866	0.000106526	0.0011908	0.000506598	CD3E/PTPN6	2
BP	GO:0046641	positive regulation of alpha-beta T cell proliferation	21/18866	0.000106526	0.0011908	0.000506598	CD3E/ZAP70	2
BP	GO:0050671	positive regulation of lymphocyte proliferation	136/18866	0.00012584	0.00138203	0.00058795	CD3E/ZAP70/JAK3	3
BP	GO:0032946	positive regulation of mononuclear cell proliferation	137/18866	0.000128601	0.001388	0.000590491	CD3E/ZAP70/JAK3	3
BP	GO:0097553	calcium ion transmembrane import into cytosol	140/18866	0.00013712	0.00145487	0.000618937	LCK/FYN/PTPN6	3
BP	GO:0006909	phagocytosis	382/18866	0.000141019	0.0014713	0.000625926	CD247/FYN/DOCK2/CSK	4
BP	GO:0002431	Fc receptor mediated stimulatory signaling pathway	145/18866	0.000152123	0.00153595	0.000653431	CD247/FYN/CSK	3
BP	GO:0038127	ERBB signaling pathway	145/18866	0.000152123	0.00153595	0.000653431	SHC1/SHC3/PTPN3	3
BP	GO:1901653	cellular response to peptide	398/18866	0.000165141	0.00164092	0.000698089	FYN/JAK3/CSK/SHC1	4
BP	GO:0070665	positive regulation of leukocyte proliferation	150/18866	0.000168157	0.00164479	0.000699734	CD3E/ZAP70/JAK3	3
BP	GO:0030168	platelet activation	158/18866	0.000196036	0.00185937	0.000791021	LCK/FYN/PTPN6	3
BP	GO:0060402	calcium ion transport into cytosol	158/18866	0.000196036	0.00185937	0.000791021	LCK/FYN/PTPN6	3
BP	GO:0043434	response to peptide hormone	447/18866	0.00025772	0.00240795	0.0010244	FYN/JAK3/CSK/SHC1	4
BP	GO:0046640	regulation of alpha-beta T cell proliferation	33/18866	0.000266477	0.00245315	0.00104363	CD3E/ZAP70	2
BP	GO:0060401	cytosolic calcium ion transport	178/18866	0.000278453	0.00252625	0.00107473	LCK/FYN/PTPN6	3
BP	GO:0045619	regulation of lymphocyte differentiation	181/18866	0.000292468	0.0026155	0.0011127	ZAP70/JAK3/PTPN6	3
BP	GO:0002823	negative regulation of adaptive immune response based on somatic recombination of immune receptors built from immunoglobulin superfamily domains	43/18866	0.000453807	0.00389155	0.00165556	JAK3/PTPN6	2
BP	GO:0050850	positive regulation of calcium-mediated signaling	43/18866	0.000453807	0.00389155	0.00165556	CD3E/ZAP70	2
BP	GO:0050856	regulation of T cell receptor signaling pathway	43/18866	0.000453807	0.00389155	0.00165556	LCK/PTPN6	2
BP	GO:0002820	negative regulation of adaptive immune response	48/18866	0.000565682	0.00472156	0.00200867	JAK3/PTPN6	2
BP	GO:0033628	regulation of cell adhesion mediated by integrin	48/18866	0.000565682	0.00472156	0.00200867	CD3E/PTPN6	2
BP	GO:0002704	negative regulation of leukocyte mediated immunity	52/18866	0.000663851	0.00546803	0.00232624	JAK3/PTPN6	2
BP	GO:0038093	Fc receptor signaling pathway	241/18866	0.000675261	0.00548978	0.00233549	CD247/FYN/SHC1	3
BP	GO:0043406	positive regulation of MAP kinase activity	264/18866	0.000879677	0.00705997	0.00300348	CSK/SHC1/SHC2	3
BP	GO:0046635	positive regulation of alpha-beta T cell activation	63/18866	0.000973205	0.00771172	0.00328076	CD3E/ZAP70	2
BP	GO:0046637	regulation of alpha-beta T cell differentiation	64/18866	0.00100417	0.00785765	0.00334284	ZAP70/JAK3	2
BP	GO:0032715	negative regulation of interleukin-6 production	66/18866	0.00106752	0.00825024	0.00350985	PTPN6/CSK	2
BP	GO:0007411	axon guidance	284/18866	0.00108643	0.00827761	0.0035215	FYN/SHC1/SHC3	3
BP	GO:0097485	neuron projection guidance	285/18866	0.00109751	0.00827761	0.0035215	FYN/SHC1/SHC3	3
BP	GO:1902105	regulation of leukocyte differentiation	290/18866	0.00115397	0.00858778	0.00365345	ZAP70/JAK3/PTPN6	3
BP	GO:0050854	regulation of antigen receptor-mediated signaling pathway	69/18866	0.00116607	0.00858778	0.00365345	LCK/PTPN6	2
BP	GO:0033627	cell adhesion mediated by integrin	71/18866	0.00123412	0.00898322	0.00382168	CD3E/PTPN6	2
BP	GO:0070372	regulation of ERK1 and ERK2 cascade	306/18866	0.00134694	0.0096918	0.00412313	PTPN6/CSK/SHC1	3
BP	GO:0070588	calcium ion transmembrane transport	312/18866	0.00142425	0.0101316	0.00431024	LCK/FYN/PTPN6	3
BP	GO:0007204	positive regulation of cytosolic calcium ion concentration	322/18866	0.00155924	0.0109423	0.00465511	LCK/FYN/PTPN6	3
BP	GO:0006470	protein dephosphorylation	323/18866	0.00157317	0.0109423	0.00465511	LCK/PTPN6/PTPN3	3
BP	GO:0070371	ERK1 and ERK2 cascade	325/18866	0.00160126	0.0110153	0.00468616	PTPN6/CSK/SHC1	3
BP	GO:0042113	B cell activation	328/18866	0.00164399	0.0111862	0.00475891	ZAP70/JAK3/PTPN6	3
BP	GO:0007596	blood coagulation	343/18866	0.00186841	0.0122289	0.00520249	LCK/FYN/PTPN6	3
BP	GO:0014068	positive regulation of phosphatidylinositol 3-kinase signaling	88/18866	0.00188744	0.0122289	0.00520249	FYN/PTPN6	2
BP	GO:0071902	positive regulation of protein serine/threonine kinase activity	345/18866	0.00189971	0.0122289	0.00520249	CSK/SHC1/SHC2	3
BP	GO:0007265	Ras protein signal transduction	346/18866	0.00191548	0.0122289	0.00520249	SHC1/SHC2/SHC3	3
BP	GO:0007260	tyrosine phosphorylation of STAT protein	89/18866	0.00193001	0.0122289	0.00520249	FYN/JAK3	2
BP	GO:0007599	hemostasis	348/18866	0.00194728	0.0122289	0.00520249	LCK/FYN/PTPN6	3
BP	GO:0050817	coagulation	349/18866	0.0019633	0.0122289	0.00520249	LCK/FYN/PTPN6	3
BP	GO:1904062	regulation of cation transmembrane transport	349/18866	0.0019633	0.0122289	0.00520249	FYN/PTPN6/PTPN3	3
BP	GO:0042058	regulation of epidermal growth factor receptor signaling pathway	90/18866	0.00197304	0.0122289	0.00520249	SHC1/PTPN3	2
BP	GO:0051480	regulation of cytosolic calcium ion concentration	357/18866	0.00209446	0.0127926	0.00544229	LCK/FYN/PTPN6	3
BP	GO:0061097	regulation of protein tyrosine kinase activity	93/18866	0.00210485	0.0127926	0.00544229	FYN/SHC1	2
BP	GO:0001818	negative regulation of cytokine production	360/18866	0.00214503	0.0129114	0.00549284	JAK3/PTPN6/CSK	3
BP	GO:0050764	regulation of phagocytosis	97/18866	0.00228696	0.013506	0.00574578	DOCK2/CSK	2
BP	GO:1901184	regulation of ERBB signaling pathway	97/18866	0.00228696	0.013506	0.00574578	SHC1/PTPN3	2
BP	GO:0048010	vascular endothelial growth factor receptor signaling pathway	98/18866	0.00233361	0.0136527	0.00580821	FYN/SHC2	2
BP	GO:0050848	regulation of calcium-mediated signaling	100/18866	0.00242828	0.014075	0.00598786	CD3E/ZAP70	2
BP	GO:0010522	regulation of calcium ion transport into cytosol	101/18866	0.00247629	0.0142216	0.00605022	FYN/PTPN6	2
BP	GO:0035335	peptidyl-tyrosine dephosphorylation	103/18866	0.00257365	0.0146464	0.00623093	PTPN6/PTPN3	2
BP	GO:0046632	alpha-beta T cell differentiation	106/18866	0.00272304	0.015357	0.00653324	ZAP70/JAK3	2
BP	GO:0010959	regulation of metal ion transport	396/18866	0.00281236	0.0157191	0.00668729	FYN/PTPN6/PTPN3	3
BP	GO:0050868	negative regulation of T cell activation	118/18866	0.00336063	0.018454	0.00785077	JAK3/PTPN6	2
BP	GO:0051209	release of sequestered calcium ion into cytosol	118/18866	0.00336063	0.018454	0.00785077	LCK/PTPN6	2
BP	GO:0051283	negative regulation of sequestering of calcium ion	119/18866	0.00341663	0.0185983	0.00791218	LCK/PTPN6	2
BP	GO:0006816	calcium ion transport	426/18866	0.00345716	0.0186567	0.00793704	LCK/FYN/PTPN6	3
BP	GO:0051282	regulation of sequestering of calcium ion	121/18866	0.00352994	0.0188867	0.00803486	LCK/PTPN6	2
BP	GO:0002698	negative regulation of immune effector process	124/18866	0.00370319	0.0194806	0.00828754	JAK3/PTPN6	2
BP	GO:0051208	sequestering of calcium ion	124/18866	0.00370319	0.0194806	0.00828754	LCK/PTPN6	2
BP	GO:0014066	regulation of phosphatidylinositol 3-kinase signaling	127/18866	0.00388035	0.0202425	0.00861166	FYN/PTPN6	2
BP	GO:0006874	cellular calcium ion homeostasis	456/18866	0.00418656	0.0216594	0.00921445	LCK/FYN/PTPN6	3
BP	GO:0042177	negative regulation of protein catabolic process	133/18866	0.00424638	0.0217888	0.0092695	FYN/PTPN3	2
BP	GO:0050853	B cell receptor signaling pathway	135/18866	0.00437184	0.0222502	0.00946578	LCK/PTPN6	2
BP	GO:0030183	B cell differentiation	137/18866	0.00449902	0.022371	0.00951718	JAK3/PTPN6	2
BP	GO:1903038	negative regulation of leukocyte cell-cell adhesion	137/18866	0.00449902	0.022371	0.00951718	JAK3/PTPN6	2
BP	GO:0055074	calcium ion homeostasis	468/18866	0.00450279	0.022371	0.00951718	LCK/FYN/PTPN6	3
BP	GO:0070838	divalent metal ion transport	471/18866	0.00458408	0.0224579	0.00955414	LCK/FYN/PTPN6	3
BP	GO:0002433	immune response-regulating cell surface receptor signaling pathway involved in phagocytosis	139/18866	0.0046279	0.0224579	0.00955414	CD247/FYN	2
BP	GO:0038096	Fc-gamma receptor signaling pathway involved in phagocytosis	139/18866	0.0046279	0.0224579	0.00955414	CD247/FYN	2
BP	GO:0072511	divalent inorganic cation transport	478/18866	0.00477723	0.0228795	0.00973351	LCK/FYN/PTPN6	3
BP	GO:0038094	Fc-gamma receptor signaling pathway	142/18866	0.00482443	0.0228795	0.00973351	CD247/FYN	2
BP	GO:0046425	regulation of receptor signaling pathway via JAK-STAT	142/18866	0.00482443	0.0228795	0.00973351	FYN/JAK3	2
BP	GO:0007409	axonogenesis	482/18866	0.00488981	0.0230152	0.00979123	FYN/SHC1/SHC3	3
BP	GO:0034765	regulation of ion transmembrane transport	489/18866	0.00509071	0.023782	0.0101174	FYN/PTPN6/PTPN3	3
BP	GO:0016311	dephosphorylation	492/18866	0.00517834	0.0238356	0.0101402	LCK/PTPN6/PTPN3	3
BP	GO:0072503	cellular divalent inorganic cation homeostasis	492/18866	0.00517834	0.0238356	0.0101402	LCK/FYN/PTPN6	3
BP	GO:1903706	regulation of hemopoiesis	498/18866	0.00535635	0.0243108	0.0103424	ZAP70/JAK3/PTPN6	3
BP	GO:0045580	regulation of T cell differentiation	150/18866	0.00536717	0.0243108	0.0103424	ZAP70/JAK3	2
BP	GO:1904892	regulation of receptor signaling pathway via STAT	151/18866	0.00543692	0.0243108	0.0103424	FYN/JAK3	2
BP	GO:2001056	positive regulation of cysteine-type endopeptidase activity	151/18866	0.00543692	0.0243108	0.0103424	LCK/FYN	2
BP	GO:1903169	regulation of calcium ion transmembrane transport	152/18866	0.00550708	0.0244499	0.0104016	FYN/PTPN6	2
BP	GO:0002822	regulation of adaptive immune response based on somatic recombination of immune receptors built from immunoglobulin superfamily domains	153/18866	0.00557766	0.024556	0.0104467	JAK3/PTPN6	2
BP	GO:0014065	phosphatidylinositol 3-kinase signaling	154/18866	0.00564865	0.024556	0.0104467	FYN/PTPN6	2
BP	GO:0051250	negative regulation of lymphocyte activation	154/18866	0.00564865	0.024556	0.0104467	JAK3/PTPN6	2
BP	GO:0000187	activation of MAPK activity	156/18866	0.00579191	0.0250051	0.0106378	SHC1/SHC2	2
BP	GO:0032675	regulation of interleukin-6 production	159/18866	0.00600991	0.0255932	0.010888	PTPN6/CSK	2
BP	GO:0050777	negative regulation of immune response	159/18866	0.00600991	0.0255932	0.010888	JAK3/PTPN6	2
BP	GO:0007259	receptor signaling pathway via JAK-STAT	164/18866	0.00638155	0.0269922	0.0114832	FYN/JAK3	2
BP	GO:0002819	regulation of adaptive immune response	168/18866	0.00668629	0.0280914	0.0119508	JAK3/PTPN6	2
BP	GO:0032635	interleukin-6 production	170/18866	0.00684113	0.0285503	0.012146	PTPN6/CSK	2
BP	GO:0097696	receptor signaling pathway via STAT	174/18866	0.0071557	0.0296654	0.0126204	FYN/JAK3	2
BP	GO:0002664	regulation of T cell tolerance induction	10/18866	0.00739778	0.0298775	0.0127106	CD3E	1
BP	GO:0044351	macropinocytosis	10/18866	0.00739778	0.0298775	0.0127106	DOCK2	1
BP	GO:0045625	regulation of T-helper 1 cell differentiation	10/18866	0.00739778	0.0298775	0.0127106	JAK3	1
BP	GO:0071104	response to interleukin-9	10/18866	0.00739778	0.0298775	0.0127106	JAK3	1
BP	GO:0051897	positive regulation of protein kinase B signaling	178/18866	0.00747679	0.030003	0.012764	LCK/FYN	2
BP	GO:0010950	positive regulation of endopeptidase activity	181/18866	0.00772186	0.0307891	0.0130984	LCK/FYN	2
BP	GO:0002695	negative regulation of leukocyte activation	184/18866	0.00797055	0.0315795	0.0134347	JAK3/PTPN6	2
BP	GO:0033632	regulation of cell-cell adhesion mediated by integrin	11/18866	0.00813476	0.0316296	0.013456	CD3E	1
BP	GO:0060368	regulation of Fc receptor mediated stimulatory signaling pathway	11/18866	0.00813476	0.0316296	0.013456	CSK	1
BP	GO:1902065	response to L-glutamate	11/18866	0.00813476	0.0316296	0.013456	FYN	1
BP	GO:0043409	negative regulation of MAPK cascade	187/18866	0.00822286	0.0317747	0.0135178	PTPN6/CSK	2
BP	GO:0022408	negative regulation of cell-cell adhesion	191/18866	0.00856486	0.0320671	0.0136421	JAK3/PTPN6	2
BP	GO:0048015	phosphatidylinositol-mediated signaling	192/18866	0.00865136	0.0320671	0.0136421	FYN/PTPN6	2
BP	GO:0001768	establishment of T cell polarity	12/18866	0.00887123	0.0320671	0.0136421	DOCK2	1
BP	GO:0002517	T cell tolerance induction	12/18866	0.00887123	0.0320671	0.0136421	CD3E	1
BP	GO:0002713	negative regulation of B cell mediated immunity	12/18866	0.00887123	0.0320671	0.0136421	PTPN6	1
BP	GO:0002730	regulation of dendritic cell cytokine production	12/18866	0.00887123	0.0320671	0.0136421	JAK3	1
BP	GO:0002890	negative regulation of immunoglobulin mediated immune response	12/18866	0.00887123	0.0320671	0.0136421	PTPN6	1
BP	GO:0002923	regulation of humoral immune response mediated by circulating immunoglobulin	12/18866	0.00887123	0.0320671	0.0136421	PTPN6	1
BP	GO:0070243	regulation of thymocyte apoptotic process	12/18866	0.00887123	0.0320671	0.0136421	JAK3	1
BP	GO:1902950	regulation of dendritic spine maintenance	12/18866	0.00887123	0.0320671	0.0136421	FYN	1
BP	GO:0050731	positive regulation of peptidyl-tyrosine phosphorylation	195/18866	0.00891322	0.0320671	0.0136421	CD3E/FYN	2
BP	GO:1905475	regulation of protein localization to membrane	195/18866	0.00891322	0.0320671	0.0136421	FYN/CSK	2
BP	GO:0048017	inositol lipid-mediated signaling	196/18866	0.0090013	0.0321989	0.0136982	FYN/PTPN6	2
BP	GO:0010952	positive regulation of peptidase activity	201/18866	0.00944762	0.0335983	0.0142936	LCK/FYN	2
BP	GO:0001767	establishment of lymphocyte polarity	13/18866	0.00960719	0.0335983	0.0142936	DOCK2	1
BP	GO:0002371	dendritic cell cytokine production	13/18866	0.00960719	0.0335983	0.0142936	JAK3	1
BP	GO:0002921	negative regulation of humoral immune response	13/18866	0.00960719	0.0335983	0.0142936	PTPN6	1
BP	GO:0050866	negative regulation of cell activation	207/18866	0.00999613	0.0347643	0.0147896	JAK3/PTPN6	2
BP	GO:0001771	immunological synapse formation	14/18866	0.0103426	0.0348998	0.0148472	DOCK2	1
BP	GO:0010989	negative regulation of low-density lipoprotein particle clearance	14/18866	0.0103426	0.0348998	0.0148472	CSK	1
BP	GO:0050966	detection of mechanical stimulus involved in sensory perception of pain	14/18866	0.0103426	0.0348998	0.0148472	FYN	1
BP	GO:0060397	growth hormone receptor signaling pathway via JAK-STAT	14/18866	0.0103426	0.0348998	0.0148472	JAK3	1
BP	GO:0070486	leukocyte aggregation	14/18866	0.0103426	0.0348998	0.0148472	ZAP70	1
BP	GO:0002703	regulation of leukocyte mediated immunity	211/18866	0.0103696	0.0348998	0.0148472	JAK3/PTPN6	2
BP	GO:0051651	maintenance of location in cell	216/18866	0.0108451	0.036305	0.015445	LCK/PTPN6	2
BP	GO:0045779	negative regulation of bone resorption	15/18866	0.0110776	0.0366909	0.0156092	CSK	1
BP	GO:0050862	positive regulation of T cell receptor signaling pathway	15/18866	0.0110776	0.0366909	0.0156092	LCK	1
BP	GO:0019722	calcium-mediated signaling	222/18866	0.0114284	0.0376535	0.0160187	CD3E/ZAP70	2
BP	GO:0034116	positive regulation of heterotypic cell-cell adhesion	16/18866	0.011812	0.0387138	0.0164698	LCK	1
BP	GO:0002643	regulation of tolerance induction	17/18866	0.012546	0.0394662	0.0167899	CD3E	1
BP	GO:0032695	negative regulation of interleukin-12 production	17/18866	0.012546	0.0394662	0.0167899	JAK3	1
BP	GO:0033631	cell-cell adhesion mediated by integrin	17/18866	0.012546	0.0394662	0.0167899	CD3E	1
BP	GO:0035855	megakaryocyte development	17/18866	0.012546	0.0394662	0.0167899	PTPN6	1
BP	GO:0045623	negative regulation of T-helper cell differentiation	17/18866	0.012546	0.0394662	0.0167899	JAK3	1
BP	GO:0046851	negative regulation of bone remodeling	17/18866	0.012546	0.0394662	0.0167899	CSK	1
BP	GO:0050665	hydrogen peroxide biosynthetic process	17/18866	0.012546	0.0394662	0.0167899	FYN	1
BP	GO:0070242	thymocyte apoptotic process	17/18866	0.012546	0.0394662	0.0167899	JAK3	1
BP	GO:2000116	regulation of cysteine-type endopeptidase activity	239/18866	0.0131551	0.0411753	0.017517	LCK/FYN	2
BP	GO:0016358	dendrite development	247/18866	0.014005	0.0425811	0.018115	CD3E/FYN	2
BP	GO:0010561	negative regulation of glycoprotein biosynthetic process	19/18866	0.0140123	0.0425811	0.018115	JAK3	1
BP	GO:0010985	negative regulation of lipoprotein particle clearance	19/18866	0.0140123	0.0425811	0.018115	CSK	1
BP	GO:0045063	T-helper 1 cell differentiation	19/18866	0.0140123	0.0425811	0.018115	JAK3	1
BP	GO:0070233	negative regulation of T cell apoptotic process	19/18866	0.0140123	0.0425811	0.018115	JAK3	1
BP	GO:2000010	positive regulation of protein localization to cell surface	19/18866	0.0140123	0.0425811	0.018115	CD247	1
BP	GO:0051896	regulation of protein kinase B signaling	253/18866	0.0146578	0.043745	0.0186102	LCK/FYN	2
BP	GO:0051924	regulation of calcium ion transport	253/18866	0.0146578	0.043745	0.0186102	FYN/PTPN6	2
BP	GO:0010988	regulation of low-density lipoprotein particle clearance	20/18866	0.0147447	0.043745	0.0186102	CSK	1
BP	GO:0097062	dendritic spine maintenance	20/18866	0.0147447	0.043745	0.0186102	FYN	1
BP	GO:0098703	calcium ion import across plasma membrane	20/18866	0.0147447	0.043745	0.0186102	FYN	1
BP	GO:0007611	learning or memory	260/18866	0.0154361	0.0448536	0.0190818	FYN/SHC3	2
BP	GO:0010310	regulation of hydrogen peroxide metabolic process	21/18866	0.0154766	0.0448536	0.0190818	FYN	1
BP	GO:0030220	platelet formation	21/18866	0.0154766	0.0448536	0.0190818	PTPN6	1
BP	GO:0043371	negative regulation of CD4-positive, alpha-beta T cell differentiation	21/18866	0.0154766	0.0448536	0.0190818	JAK3	1
BP	GO:1902656	calcium ion import into cytosol	21/18866	0.0154766	0.0448536	0.0190818	FYN	1
BP	GO:0034104	negative regulation of tissue remodeling	22/18866	0.016208	0.0459106	0.0195315	CSK	1
BP	GO:0036120	cellular response to platelet-derived growth factor stimulus	22/18866	0.016208	0.0459106	0.0195315	FYN	1
BP	GO:0036344	platelet morphogenesis	22/18866	0.016208	0.0459106	0.0195315	PTPN6	1
BP	GO:0050765	negative regulation of phagocytosis	22/18866	0.016208	0.0459106	0.0195315	CSK	1
BP	GO:1903019	negative regulation of glycoprotein metabolic process	22/18866	0.016208	0.0459106	0.0195315	JAK3	1
BP	GO:0033673	negative regulation of kinase activity	268/18866	0.0163471	0.046096	0.0196104	PTPN6/CSK	2
BP	GO:0006907	pinocytosis	23/18866	0.0169389	0.0465078	0.0197856	DOCK2	1
BP	GO:0032693	negative regulation of interleukin-10 production	23/18866	0.0169389	0.0465078	0.0197856	JAK3	1
BP	GO:0036119	response to platelet-derived growth factor	23/18866	0.0169389	0.0465078	0.0197856	FYN	1
BP	GO:0050860	negative regulation of T cell receptor signaling pathway	23/18866	0.0169389	0.0465078	0.0197856	PTPN6	1
BP	GO:0051043	regulation of membrane protein ectodomain proteolysis	23/18866	0.0169389	0.0465078	0.0197856	PTPN3	1
BP	GO:1903077	negative regulation of protein localization to plasma membrane	23/18866	0.0169389	0.0465078	0.0197856	CSK	1
BP	GO:0043491	protein kinase B signaling	278/18866	0.017518	0.0476767	0.0202829	LCK/FYN	2
BP	GO:0002719	negative regulation of cytokine production involved in immune response	24/18866	0.0176693	0.0476767	0.0202829	JAK3	1
BP	GO:0032753	positive regulation of interleukin-4 production	24/18866	0.0176693	0.0476767	0.0202829	CD3E	1
BP	GO:0060396	growth hormone receptor signaling pathway	24/18866	0.0176693	0.0476767	0.0202829	JAK3	1
BP	GO:0046639	negative regulation of alpha-beta T cell differentiation	25/18866	0.0183992	0.0483946	0.0205883	JAK3	1
BP	GO:0050857	positive regulation of antigen receptor-mediated signaling pathway	25/18866	0.0183992	0.0483946	0.0205883	LCK	1
BP	GO:0062149	detection of stimulus involved in sensory perception of pain	25/18866	0.0183992	0.0483946	0.0205883	FYN	1
BP	GO:0071378	cellular response to growth hormone stimulus	25/18866	0.0183992	0.0483946	0.0205883	JAK3	1
BP	GO:1904376	negative regulation of protein localization to cell periphery	25/18866	0.0183992	0.0483946	0.0205883	CSK	1
BP	GO:1905809	negative regulation of synapse organization	25/18866	0.0183992	0.0483946	0.0205883	FYN	1
BP	GO:0002507	tolerance induction	26/18866	0.0191286	0.0496868	0.021138	CD3E	1
BP	GO:0031579	membrane raft organization	26/18866	0.0191286	0.0496868	0.021138	DOCK2	1
BP	GO:0034114	regulation of heterotypic cell-cell adhesion	26/18866	0.0191286	0.0496868	0.021138	LCK	1
CC	GO:0042101	T cell receptor complex	140/19559	2.38075e-06	4.86129e-05	1.93622e-05	CD247/CD3E/ZAP70/PTPN6	4
CC	GO:0001772	immunological synapse	39/19559	2.62772e-06	4.86129e-05	1.93622e-05	CD3E/ZAP70/LCK	3
CC	GO:0009898	cytoplasmic side of plasma membrane	164/19559	4.46748e-06	5.50989e-05	2.19455e-05	ZAP70/LCK/FYN/PTPN3	4
CC	GO:0098562	cytoplasmic side of membrane	188/19559	7.67521e-06	7.09957e-05	2.82771e-05	ZAP70/LCK/FYN/PTPN3	4
CC	GO:0031234	extrinsic component of cytoplasmic side of plasma membrane	99/19559	4.39702e-05	0.000322294	0.000128367	ZAP70/LCK/FYN	3
CC	GO:0098802	plasma membrane signaling receptor complex	307/19559	5.26214e-05	0.000322294	0.000128367	CD247/CD3E/ZAP70/PTPN6	4
CC	GO:0045121	membrane raft	329/19559	6.88689e-05	0.000322294	0.000128367	ZAP70/LCK/FYN/CSK	4
CC	GO:0098857	membrane microdomain	330/19559	6.96852e-05	0.000322294	0.000128367	ZAP70/LCK/FYN/CSK	4
CC	GO:0098589	membrane region	343/19559	8.0953e-05	0.000332807	0.000132555	ZAP70/LCK/FYN/CSK	4
CC	GO:0019897	extrinsic component of plasma membrane	172/19559	0.000226516	0.00083811	0.000333813	ZAP70/LCK/FYN	3
CC	GO:0005911	cell-cell junction	493/19559	0.000326464	0.00109811	0.000437368	CD3E/ZAP70/PTPN6/CSK	4
CC	GO:0035580	specific granule lumen	62/19559	0.000877879	0.00270679	0.0010781	DOCK2/PTPN6	2
CC	GO:0019898	extrinsic component of membrane	306/19559	0.00121449	0.00345663	0.00137675	ZAP70/LCK/FYN	3
CC	GO:0042581	specific granule	160/19559	0.00567338	0.0149939	0.00597198	DOCK2/PTPN6	2
CC	GO:0099092	postsynaptic density, intracellular component	17/19559	0.0121038	0.0298561	0.0118915	FYN	1
CC	GO:0000242	pericentriolar material	21/19559	0.0149319	0.0321443	0.0128029	LCK	1
CC	GO:0099091	postsynaptic specialization, intracellular component	21/19559	0.0149319	0.0321443	0.0128029	FYN	1
CC	GO:0097038	perinuclear endoplasmic reticulum	22/19559	0.0156378	0.0321443	0.0128029	FYN	1
CC	GO:0034774	secretory granule lumen	322/19559	0.0215773	0.0393531	0.0156741	DOCK2/PTPN6	2
CC	GO:0060205	cytoplasmic vesicle lumen	326/19559	0.0220816	0.0393531	0.0156741	DOCK2/PTPN6	2
CC	GO:0031983	vesicle lumen	328/19559	0.0223355	0.0393531	0.0156741	DOCK2/PTPN6	2
CC	GO:0097386	glial cell projection	34/19559	0.0240715	0.0404838	0.0161244	FYN	1
MF	GO:0001784	phosphotyrosine residue binding	42/18352	2.9316e-13	1.90554e-11	6.48037e-12	ZAP70/LCK/PTPN6/SHC1/SHC3/PTPN3	6
MF	GO:0045309	protein phosphorylated amino acid binding	53/18352	1.2777e-12	4.15253e-11	1.41219e-11	ZAP70/LCK/PTPN6/SHC1/SHC3/PTPN3	6
MF	GO:0051219	phosphoprotein binding	85/18352	2.40508e-11	5.211e-10	1.77216e-10	ZAP70/LCK/PTPN6/SHC1/SHC3/PTPN3	6
MF	GO:0004715	non-membrane spanning protein tyrosine kinase activity	46/18352	1.55646e-10	2.52925e-09	8.60151e-10	ZAP70/LCK/FYN/JAK3/CSK	5
MF	GO:1990782	protein tyrosine kinase binding	98/18352	7.54855e-09	9.81312e-08	3.33725e-08	CD247/SHC1/SHC4/SHC2/SHC3	5
MF	GO:0004713	protein tyrosine kinase activity	135/18352	3.79562e-08	4.11192e-07	1.39839e-07	ZAP70/LCK/FYN/JAK3/CSK	5
MF	GO:0030971	receptor tyrosine kinase binding	72/18352	2.11587e-07	1.96474e-06	6.6817e-07	SHC1/SHC4/SHC2/SHC3	4
MF	GO:0019903	protein phosphatase binding	149/18352	0.000178791	0.0013551	0.000460845	LCK/JAK3/CSK	3
MF	GO:0046875	ephrin receptor binding	27/18352	0.00018763	0.0013551	0.000460845	FYN/SHC1	2
MF	GO:0043548	phosphatidylinositol 3-kinase binding	30/18352	0.000232229	0.00150949	0.000513348	LCK/FYN	2
MF	GO:0004721	phosphoprotein phosphatase activity	179/18352	0.00030687	0.00181332	0.000616676	LCK/PTPN6/PTPN3	3
MF	GO:0019902	phosphatase binding	194/18352	0.000388536	0.00202276	0.000687901	LCK/JAK3/CSK	3
MF	GO:0030159	signaling receptor complex adaptor activity	41/18352	0.000435671	0.00202276	0.000687901	CD3E/SHC1	2
MF	GO:0042169	SH2 domain binding	41/18352	0.000435671	0.00202276	0.000687901	LCK/PTPN6	2
MF	GO:0016791	phosphatase activity	277/18352	0.00109454	0.00474302	0.00161301	LCK/PTPN6/PTPN3	3
MF	GO:0035591	signaling adaptor activity	68/18352	0.00119616	0.00485939	0.00165259	CD3E/SHC1	2
MF	GO:0051117	ATPase binding	88/18352	0.00199261	0.00761882	0.00259102	LCK/PTPN3	2
MF	GO:0042578	phosphoric ester hydrolase activity	369/18352	0.00248892	0.00894219	0.00304107	LCK/PTPN6/PTPN3	3
MF	GO:0004725	protein tyrosine phosphatase activity	101/18352	0.00261387	0.00894219	0.00304107	PTPN6/PTPN3	2
MF	GO:0017124	SH3 domain binding	131/18352	0.00435016	0.014138	0.00480807	CD3E/PTPN6	2
MF	GO:0070851	growth factor receptor binding	141/18352	0.00502051	0.0155397	0.00528474	FYN/SHC1	2
MF	GO:0035256	G protein-coupled glutamate receptor binding	11/18352	0.00836179	0.0246878	0.00839585	FYN	1
MF	GO:0008022	protein C-terminus binding	189/18352	0.00885016	0.0246878	0.00839585	LCK/CSK	2
MF	GO:0005165	neurotrophin receptor binding	12/18352	0.00911873	0.0246878	0.00839585	SHC1	1
MF	GO:0005068	transmembrane receptor protein tyrosine kinase adaptor activity	13/18352	0.00987512	0.0246878	0.00839585	SHC1	1
MF	GO:0034236	protein kinase A catalytic subunit binding	13/18352	0.00987512	0.0246878	0.00839585	CSK	1
MF	GO:0005159	insulin-like growth factor receptor binding	16/18352	0.0121411	0.0289034	0.00982949	SHC1	1
MF	GO:0005001	transmembrane receptor protein tyrosine phosphatase activity	17/18352	0.0128954	0.0289034	0.00982949	PTPN6	1
MF	GO:0019198	transmembrane receptor protein phosphatase activity	17/18352	0.0128954	0.0289034	0.00982949	PTPN6	1
MF	GO:0070064	proline-rich region binding	18/18352	0.0136491	0.0292893	0.00996073	CSK	1
MF	GO:0030676	Rac guanyl-nucleotide exchange factor activity	19/18352	0.0144023	0.0292893	0.00996073	DOCK2	1
MF	GO:0030674	protein-macromolecule adaptor activity	244/18352	0.0144193	0.0292893	0.00996073	CD3E/SHC1	2
MF	GO:0051428	peptide hormone receptor binding	21/18352	0.015907	0.031332	0.0106554	FYN	1
MF	GO:0050321	tau-protein kinase activity	22/18352	0.0166586	0.0318474	0.0108307	FYN	1
MF	GO:0005158	insulin receptor binding	23/18352	0.0174097	0.0323322	0.0109956	SHC1	1
MF	GO:0060090	molecular adaptor activity	316/18352	0.0234622	0.0423624	0.0144066	CD3E/SHC1	2
MF	GO:0005154	epidermal growth factor receptor binding	34/18352	0.0256362	0.0450365	0.0153161	SHC1	1
MF	GO:0097718	disordered domain specific binding	36/18352	0.027125	0.046398	0.0157791	FYN	1
MF	GO:0043014	alpha-tubulin binding	38/18352	0.0286117	0.0476862	0.0162172	FYN	1
MF	GO:0017080	sodium channel regulator activity	40/18352	0.0300963	0.0489065	0.0166322	PTPN3	1

## Sheet: KEGG
Table S6. The significant GO and KEGG entries.
ID	Description	BgRatio	pvalue	p.adjust	qvalue	geneID	Count
hsa04650	Natural killer cell mediated cytotoxicity	131/8105	3.86513e-14	2.20312e-12	8.13711e-13	919/7535/3932/2534/5777/6464/399694/25759/53358	9
hsa04660	T cell receptor signaling pathway	104/8105	6.15951e-09	1.75546e-07	6.48369e-08	919/916/7535/3932/2534/5777	6
hsa05235	PD-L1 expression and PD-1 checkpoint pathway in cancer	89/8105	1.71206e-07	2.70739e-06	9.9996e-07	919/916/7535/3932/5777	5
hsa04658	Th1 and Th2 cell differentiation	92/8105	2.02336e-07	2.70739e-06	9.9996e-07	919/916/7535/3932/3718	5
hsa04062	Chemokine signaling pathway	192/8105	2.44326e-07	2.70739e-06	9.9996e-07	3718/1794/6464/399694/25759/53358	6
hsa05340	Primary immunodeficiency	38/8105	2.84989e-07	2.70739e-06	9.9996e-07	916/7535/3932/3718	4
hsa04659	Th17 cell differentiation	107/8105	4.31989e-07	3.51762e-06	1.29921e-06	919/916/7535/3932/3718	5
hsa04072	Phospholipase D signaling pathway	148/8105	2.17058e-06	1.54654e-05	5.71206e-06	2534/6464/399694/25759/53358	5
hsa04917	Prolactin signaling pathway	70/8105	3.44037e-06	2.1789e-05	8.04765e-06	6464/399694/25759/53358	4
hsa05214	Glioma	75/8105	4.54029e-06	2.3969e-05	8.85281e-06	6464/399694/25759/53358	4
hsa05220	Chronic myeloid leukemia	76/8105	4.78824e-06	2.3969e-05	8.85281e-06	6464/399694/25759/53358	4
hsa05100	Bacterial invasion of epithelial cells	77/8105	5.0461e-06	2.3969e-05	8.85281e-06	6464/399694/25759/53358	4
hsa01521	EGFR tyrosine kinase inhibitor resistance	79/8105	5.59254e-06	2.45211e-05	9.05674e-06	6464/399694/25759/53358	4
hsa04012	ErbB signaling pathway	85/8105	7.49625e-06	3.05205e-05	1.12726e-05	6464/399694/25759/53358	4
hsa04510	Focal adhesion	201/8105	9.77028e-06	3.71271e-05	1.37127e-05	2534/6464/399694/25759/53358	5
hsa01522	Endocrine resistance	98/8105	1.3219e-05	4.70926e-05	1.73934e-05	6464/399694/25759/53358	4
hsa04014	Ras signaling pathway	232/8105	1.96343e-05	6.58326e-05	2.43149e-05	7535/6464/399694/25759/53358	5
hsa04722	Neurotrophin signaling pathway	119/8105	2.85176e-05	8.55529e-05	3.15985e-05	6464/399694/25759/53358	4
hsa04935	Growth hormone synthesis, secretion and action	119/8105	2.85176e-05	8.55529e-05	3.15985e-05	6464/399694/25759/53358	4
hsa04926	Relaxin signaling pathway	129/8105	3.91853e-05	0.000111678	4.12476e-05	6464/399694/25759/53358	4
hsa04910	Insulin signaling pathway	137/8105	4.96285e-05	0.000132303	4.88652e-05	6464/399694/25759/53358	4
hsa04915	Estrogen signaling pathway	138/8105	5.10642e-05	0.000132303	4.88652e-05	6464/399694/25759/53358	4
hsa05224	Breast cancer	147/8105	6.5394e-05	0.000162063	5.98572e-05	6464/399694/25759/53358	4
hsa05226	Gastric cancer	149/8105	6.89407e-05	0.000163734	6.04743e-05	6464/399694/25759/53358	4
hsa05225	Hepatocellular carcinoma	168/8105	0.000110043	0.000250899	9.26682e-05	6464/399694/25759/53358	4
hsa05034	Alcoholism	187/8105	0.000166675	0.000365403	0.00013496	6464/399694/25759/53358	4
hsa05169	Epstein-Barr virus infection	202/8105	0.00362681	0.00765659	0.00282792	919/916/3718	3
hsa05166	Human T-cell leukemia virus 1 infection	219/8105	0.00455429	0.00927124	0.00342428	916/3932/3718	3
hsa04520	Adherens junction	71/8105	0.00554481	0.0108984	0.00402527	2534/5777	2
hsa05142	Chagas disease	102/8105	0.011176	0.0212343	0.00784279	919/916	2
hsa04064	NF-kappa B signaling pathway	104/8105	0.0115998	0.0213286	0.00787761	7535/3932	2
hsa04380	Osteoclast differentiation	128/8105	0.0172259	0.0306836	0.0113328	3932/2534	2
hsa05135	Yersinia infection	137/8105	0.0195839	0.03374	0.0124617	7535/3932	2
hsa05162	Measles	139/8105	0.0201256	0.03374	0.0124617	916/3718	2
hsa04630	JAK-STAT signaling pathway	162/8105	0.0268031	0.0436508	0.0161222	3718/5777	2
hsa05130	Pathogenic Escherichia coli infection	197/8105	0.0384473	0.0608749	0.0224838	2534/5777	2
hsa05170	Human immunodeficiency virus 1 infection	212/8105	0.0439435	0.0676968	0.0250034	919/916	2
